# Supplementary material for: Quantitative Proteomics Explore the Potential Targets and Action Mechanisms of Hydroxychloroquine
Source: Molecules. 2022 Aug 14;27(16):5175. doi: 10.3390/molecules27165175 (PMC9416215; doi:10.3390/molecules27165175)
Supplement: Supplementary file 1 [file molecules-27-05175-s001.zip › Table S1.xlsx]

## Sheet: Sheet1
Table S1. The quantitative proteome of MIA PaCa-2 cells in response to HCQ treatment.
Majority protein IDs	Gene names	Log2FC(Treat/Control)	-Log10(P-value)	Protein names
A0A024RBG1;Q9NZJ9	NUDT4	-0.000138601	0.000294235	Diphosphoinositol polyphosphate phosphohydrolase 2
P0DPI2;A0A0B4J2D5		0.384635	1.31722
A0A0U1RRL7		0.747845	0.555537
A0AV96	RBM47	-0.0200615	0.0404352	RNA-binding protein 47
A0AVT1	UBA6	0.160886	0.547705	Ubiquitin-like modifier-activating enzyme 6
A0FGR8	ESYT2	0.0526644	0.192464	Extended synaptotagmin-2
A0JLT2	MED19	0.40848	0.729527	Mediator of RNA polymerase II transcription subunit 19
A0JNW5	UHRF1BP1L	2.40705	0.969472	UHRF1-binding protein 1-like
A0MZ66	KIAA1598	0.127207	0.595808	Shootin-1
A0PJW6	TMEM223	0.245291	0.546602	Transmembrane protein 223
A1L0T0	ILVBL	0.30572	0.878034	Acetolactate synthase-like protein
A1X283	SH3PXD2B	0.49183	0.728332	SH3 and PX domain-containing protein 2B
A2RRP1	NBAS	0.307755	0.914806	Neuroblastoma-amplified sequence
A3KMH1	VWA8	0.120243	0.186083	von Willebrand factor A domain-containing protein 8
A3KN83	SBNO1	0.156712	0.603909	Protein strawberry notch homolog 1
A4D1E9	GTPBP10	0.234509	1.10016	GTP-binding protein 10
A4D1P6	WDR91	0.267485	0.376072	WD repeat-containing protein 91
A5YKK6	CNOT1	0.0883211	0.570177	CCR4-NOT transcription complex subunit 1
Q9GZQ8;A6NCE7	MAP1LC3B;MAP1LC3B2	1.14983	1.77474	Microtubule-associated proteins 1A/1B light chain 3B;Microtubule-associated proteins 1A/1B light chain 3 beta 2
A6ND36	FAM83G	0.442488	2.23853	Protein FAM83G
A6NDG6	PGP	0.213743	0.374192	Phosphoglycolate phosphatase
A6NDU8	C5orf51	0.221608	1.45372	UPF0600 protein C5orf51
A6NED2	RCCD1	0.573141	0.605266	RCC1 domain-containing protein 1
A6NFI3	ZNF316	1.04605	2.46531	Zinc finger protein 316
A6NHR9	SMCHD1	-0.34237	1.28959	Structural maintenance of chromosomes flexible hinge domain-containing protein 1
A6NHX0	GATSL2	0.17545	0.250684	GATS-like protein 2
A6NIH7	UNC119B	0.405783	0.934685	Protein unc-119 homolog B
A6NJ78	METTL15	-0.244254	0.330668	Probable methyltransferase-like protein 15
A6NKD9	CCDC85C	0.549463	0.258942	Coiled-coil domain-containing protein 85C
A6NKF1	SAC3D1	-0.421553	0.499697	SAC3 domain-containing protein 1
A6ZKI3;Q17RB0	FAM127A;FAM127C	0.115966	0.233328	Protein FAM127A;Protein FAM127C
A8CG34	POM121C	0.298016	0.423289	Nuclear envelope pore membrane protein POM 121C
P62308;A8MWD9	SNRPG;SNRPGP15	-0.370839	0.560119	Small nuclear ribonucleoprotein G;Putative small nuclear ribonucleoprotein G-like protein 15
A8MXV4	NUDT19	0.0943642	0.362156	Nucleoside diphosphate-linked moiety X motif 19, mitochondrial
P0CG08;B7ZAQ6	GPR89B;GPR89A	0.174192	0.404812	Golgi pH regulator B;Golgi pH regulator A
C4AMC7;Q6VEQ5;Q9NQA3;A8K0Z3;A8MWX3	WASH3P;WASH2P;WASH6P;WASH1;WASH4P	0.490988	0.726492	Putative WAS protein family homolog 3;WAS protein family homolog 2;WAS protein family homolog 6;WAS protein family homolog 1;Putative WAS protein family homolog 4
C9JLW8	FAM195B	0.0578982	0.101145	Protein FAM195B
E9PAV3;Q13765	NACA	0.0873229	0.50066	Nascent polypeptide-associated complex subunit alpha, muscle-specific form;Nascent polypeptide-associated complex subunit alpha
E9PRG8	C11orf98	1.03283	0.270852	Uncharacterized protein C11orf98
L0R6Q1	SLC35A4	0.115	0.362234
L0R819	ASNSD1	-0.163814	0.352706
L0R8F8	SMCR7L	0.39865	0.913866
O00115	DNASE2	-0.0688451	0.0686033	Deoxyribonuclease-2-alpha
O00116	AGPS	0.290927	1.05106	Alkyldihydroxyacetonephosphate synthase, peroxisomal
O00139	KIF2A	0.0817928	0.402026	Kinesin-like protein KIF2A
O00141	SGK1	0.530993	0.770381	Serine/threonine-protein kinase Sgk1
O00148	DDX39A	-0.165247	0.453057	ATP-dependent RNA helicase DDX39A
O00151	PDLIM1	0.38519	2.95211	PDZ and LIM domain protein 1
O00154	ACOT7	0.212763	0.707723	Cytosolic acyl coenzyme A thioester hydrolase
O00159	MYO1C	-0.482649	1.40531	Unconventional myosin-Ic
O00161	SNAP23	-0.0832698	0.278334	Synaptosomal-associated protein 23
O00165	HAX1	0.0821444	0.286646	HCLS1-associated protein X-1
O00170	AIP	-0.0766595	0.338254	AH receptor-interacting protein
O00178	GTPBP1	0.181513	0.701203	GTP-binding protein 1
O00186	STXBP3	0.053201	0.241264	Syntaxin-binding protein 3
O00193	SMAP	0.221154	1.13845	Small acidic protein
O00194	RAB27B	-0.0551268	0.180102	Ras-related protein Rab-27B
O00203	AP3B1	-0.0622953	0.390783	AP-3 complex subunit beta-1
O00213	APBB1	-0.0575428	0.0230745	Amyloid beta A4 precursor protein-binding family B member 1
O00214	LGALS8	-0.696197	1.2758	Galectin-8
O00217	NDUFS8	-0.024868	0.0875522	NADH dehydrogenase [ubiquinone] iron-sulfur protein 8, mitochondrial
O00220	TNFRSF10A	0.20339	0.161485	Tumor necrosis factor receptor superfamily member 10A
O00231	PSMD11	-0.0525017	0.149094	26S proteasome non-ATPase regulatory subunit 11
O00232	PSMD12	-0.0253003	0.0745243	26S proteasome non-ATPase regulatory subunit 12
O00233	PSMD9	0.486339	1.74382	26S proteasome non-ATPase regulatory subunit 9
O00244	ATOX1	0.339485	0.94717	Copper transport protein ATOX1
O00255	MEN1	0.0720145	0.201192	Menin
O00264	PGRMC1	-0.335521	1.53705	Membrane-associated progesterone receptor component 1
O00267	SUPT5H	-0.0801207	0.278484	Transcription elongation factor SPT5
O00268	TAF4	-0.0976861	0.112016	Transcription initiation factor TFIID subunit 4
O00273	DFFA	0.239037	1.15755	DNA fragmentation factor subunit alpha
O00291	HIP1	-0.538391	1.73831	Huntingtin-interacting protein 1
O00299	CLIC1	0.0338898	0.0587847	Chloride intracellular channel protein 1
O00303	EIF3F	0.0479101	0.137892	Eukaryotic translation initiation factor 3 subunit F
O00330	PDHX	0.290955	1.21466	Pyruvate dehydrogenase protein X component, mitochondrial
O00399	DCTN6	-0.0343374	0.0721161	Dynactin subunit 6
O00400	SLC33A1	0.0761929	0.189896	Acetyl-coenzyme A transporter 1
O00401	WASL	-0.408087	1.79206	Neural Wiskott-Aldrich syndrome protein
O00410	IPO5	0.168554	0.508434	Importin-5
O00411	POLRMT	0.0607421	0.236294	DNA-directed RNA polymerase, mitochondrial
O00418	EEF2K	0.314166	1.52362	Eukaryotic elongation factor 2 kinase
O00422	SAP18	-0.0815633	0.0748089	Histone deacetylase complex subunit SAP18
O00425	IGF2BP3	-0.0388355	0.0799727	Insulin-like growth factor 2 mRNA-binding protein 3
O00429	DNM1L	0.0491892	0.222139	Dynamin-1-like protein
O00442	RTCA	0.197238	0.71676	RNA 3-terminal phosphate cyclase
O00443	PIK3C2A	0.525448	2.18311	Phosphatidylinositol 4-phosphate 3-kinase C2 domain-containing subunit alpha
O00458	IFRD1	0.327094	0.643905	Interferon-related developmental regulator 1
O00459	PIK3R2	-0.0219307	0.0160334	Phosphatidylinositol 3-kinase regulatory subunit beta
O00461	GOLIM4	0.170161	0.631612	Golgi integral membrane protein 4
O00471	EXOC5	0.0986055	0.381621	Exocyst complex component 5
O00479	HMGN4	0.607311	0.232728	High mobility group nucleosome-binding domain-containing protein 4
O00483	NDUFA4	3.44652	4.21932	Cytochrome c oxidase subunit NDUFA4
O00487	PSMD14	-0.299966	1.26529	26S proteasome non-ATPase regulatory subunit 14
O00488	ZNF593	-0.204703	0.0840875	Zinc finger protein 593
O00499	BIN1	0.000415797	0.0011577	Myc box-dependent-interacting protein 1
O00505	KPNA3	0.0184619	0.048095	Importin subunit alpha-4
O00506	STK25	0.128324	0.0848372	Serine/threonine-protein kinase 25
O00541	PES1	-0.612093	1.04007	Pescadillo homolog
O00560	SDCBP	0.265335	1.65237	Syntenin-1
O00566	MPHOSPH10	-0.434069	1.59519	U3 small nucleolar ribonucleoprotein protein MPP10
O00567	NOP56	-0.747714	2.71063	Nucleolar protein 56
O00571;O15523	DDX3X;DDX3Y	0.156043	0.972185	ATP-dependent RNA helicase DDX3X;ATP-dependent RNA helicase DDX3Y
O00584	RNASET2	-0.450659	0.409214	Ribonuclease T2
O00592	PODXL	-0.0141341	0.0299642	Podocalyxin
O00622	CYR61	-0.900333	1.25932	Protein CYR61
O00625	PIR	0.0943292	0.217925	Pirin
O00629	KPNA4	0.0596307	0.273167	Importin subunit alpha-3
O00743	PPP6C	-0.0672919	0.118564	Serine/threonine-protein phosphatase 6 catalytic subunit;Serine/threonine-protein phosphatase 6 catalytic subunit, N-terminally processed
O00746	NME4	0.391572	0.569848	Nucleoside diphosphate kinase, mitochondrial
O00754	MAN2B1	-0.304908	1.97856	Lysosomal alpha-mannosidase;Lysosomal alpha-mannosidase A peptide;Lysosomal alpha-mannosidase B peptide;Lysosomal alpha-mannosidase C peptide;Lysosomal alpha-mannosidase D peptide;Lysosomal alpha-mannosidase E peptide
O00762	UBE2C	0.104648	0.114748	Ubiquitin-conjugating enzyme E2 C
O00764	PDXK	0.286732	0.753865	Pyridoxal kinase
O00767	SCD	0.355665	0.479078	Acyl-CoA desaturase
O14494	PPAP2A	-0.404833	0.712661	Lipid phosphate phosphohydrolase 1
O14530	TXNDC9	0.106349	0.488448	Thioredoxin domain-containing protein 9
O14544	SOCS6	0.513545	0.853784	Suppressor of cytokine signaling 6
O14545	TRAFD1	0.424407	0.749346	TRAF-type zinc finger domain-containing protein 1
O14548	COX7A2L	-1.86722	1.41247	Cytochrome c oxidase subunit 7A-related protein, mitochondrial
O14561	NDUFAB1	-0.261387	0.370538	Acyl carrier protein, mitochondrial
O14562	UBFD1	0.12757	0.300099	Ubiquitin domain-containing protein UBFD1
O14576	DYNC1I1	-1.8824	0.82025	Cytoplasmic dynein 1 intermediate chain 1
O14578	CIT	0.131635	0.243011	Citron Rho-interacting kinase
O14579	COPE	-0.0611699	0.16171	Coatomer subunit epsilon
O14617	AP3D1	-0.105042	0.280618	AP-3 complex subunit delta-1
O14618	CCS	-0.111273	0.333976	Copper chaperone for superoxide dismutase
O14640;P54792	DVL1;DVL1P1	0.0884946	0.0883823	Segment polarity protein dishevelled homolog DVL-1;Putative segment polarity protein dishevelled homolog DVL1P1
O14641	DVL2	-0.283646	0.481628	Segment polarity protein dishevelled homolog DVL-2
O14646	CHD1	0.423372	1.94107	Chromodomain-helicase-DNA-binding protein 1
O14647	CHD2	0.368241	0.711619	Chromodomain-helicase-DNA-binding protein 2
O14653	GOSR2	0.108795	0.449998	Golgi SNAP receptor complex member 2
O14656	TOR1A	0.0891495	0.240564	Torsin-1A
O14657	TOR1B	-0.0758921	0.252149	Torsin-1B
O14662	STX16	-0.115225	0.141802	Syntaxin-16
O14672	ADAM10	0.392055	2.22987	Disintegrin and metalloproteinase domain-containing protein 10
O14681	EI24	0.390195	0.185286	Etoposide-induced protein 2.4 homolog
O14684	PTGES	-1.38315	0.705293	Prostaglandin E synthase
O14730	RIOK3	0.327049	0.264869	Serine/threonine-protein kinase RIO3
O14732	IMPA2	-0.120826	0.0381247	Inositol monophosphatase 2
O14733	MAP2K7	0.0221081	0.105856	Dual specificity mitogen-activated protein kinase kinase 7
O14734	ACOT8	0.278919	0.708666	Acyl-coenzyme A thioesterase 8
O14735	CDIPT	0.121121	0.0919189	CDP-diacylglycerol--inositol 3-phosphatidyltransferase
O14737	PDCD5	-0.055453	0.0707894	Programmed cell death protein 5
O14744	PRMT5	0.00739098	0.0223039	Protein arginine N-methyltransferase 5;Protein arginine N-methyltransferase 5, N-terminally processed
O14745	SLC9A3R1	0.135002	0.417338	Na(+)/H(+) exchange regulatory cofactor NHE-RF1
O14757	CHEK1	0.302502	0.354229	Serine/threonine-protein kinase Chk1
O14763	TNFRSF10B	0.437831	1.53253	Tumor necrosis factor receptor superfamily member 10B
O14772	FPGT	-0.101094	0.259253	Fucose-1-phosphate guanylyltransferase
O14773	TPP1	-0.53798	0.880488	Tripeptidyl-peptidase 1
O14776	TCERG1	0.323342	0.937019	Transcription elongation regulator 1
O14777	NDC80	0.0408096	0.0926392	Kinetochore protein NDC80 homolog
O14787	TNPO2	0.0731303	0.177966	Transportin-2
O14802	POLR3A	-0.119581	0.223702	DNA-directed RNA polymerase III subunit RPC1
O14817	TSPAN4	0.739246	0.545577	Tetraspanin-4
O14818	PSMA7	-0.162818	0.935462	Proteasome subunit alpha type-7
O14828	SCAMP3	-0.221935	1.3111	Secretory carrier-associated membrane protein 3
O14832	PHYH	0.142702	0.175455	Phytanoyl-CoA dioxygenase, peroxisomal
O14841	OPLAH	0.104181	0.239773	5-oxoprolinase
O14874	BCKDK	0.0141017	0.0216135	[3-methyl-2-oxobutanoate dehydrogenase [lipoamide]] kinase, mitochondrial
O14879	IFIT3	0.191186	0.147202	Interferon-induced protein with tetratricopeptide repeats 3
O14880	MGST3	-1.01637	1.23027	Microsomal glutathione S-transferase 3
O14893	GEMIN2	-0.3518	0.273382	Gem-associated protein 2
O14907	TAX1BP3	0.251554	1.12709	Tax1-binding protein 3
O14908	GIPC1	0.266598	1.37038	PDZ domain-containing protein GIPC1
O14920	IKBKB	-0.356813	1.12486	Inhibitor of nuclear factor kappa-B kinase subunit beta
O14925	TIMM23	-0.851632	1.25441	Mitochondrial import inner membrane translocase subunit Tim23
O14929	HAT1	0.160652	0.689452	Histone acetyltransferase type B catalytic subunit
O14933	UBE2L6	-0.701375	0.354801	Ubiquitin/ISG15-conjugating enzyme E2 L6
O14936	CASK	0.0210438	0.0401547	Peripheral plasma membrane protein CASK
O14939	PLD2	0.158791	0.145264	Phospholipase D2
O14949	UQCRQ	-1.36816	0.844358	Cytochrome b-c1 complex subunit 8
P19105;O14950	MYL12A;MYL12B	0.0431347	0.0405868	Myosin regulatory light chain 12A;Myosin regulatory light chain 12B
O14964	HGS	0.0378208	0.0833005	Hepatocyte growth factor-regulated tyrosine kinase substrate
O14965	AURKA	-0.101941	0.11112	Aurora kinase A
O14966	RAB29	0.68156	0.382849	Ras-related protein Rab-7L1
O14974	PPP1R12A	0.124847	0.316157	Protein phosphatase 1 regulatory subunit 12A
O14976	GAK	0.0465813	0.128388	Cyclin-G-associated kinase
O14979	HNRNPDL	-0.340055	1.575	Heterogeneous nuclear ribonucleoprotein D-like
O14980	XPO1	0.159786	0.472718	Exportin-1
O14981	BTAF1	0.0341791	0.0611369	TATA-binding protein-associated factor 172
O15014	ZNF609	0.713025	0.405099	Zinc finger protein 609
O15027	SEC16A	-0.0193933	0.061467	Protein transport protein Sec16A
O15031	PLXNB2	0.141822	0.356873	Plexin-B2
O15042	U2SURP	0.248325	1.01343	U2 snRNP-associated SURP motif-containing protein
O15047	SETD1A	0.144241	0.123263	Histone-lysine N-methyltransferase SETD1A
O15056	SYNJ2	-3.06125	0.915686	Synaptojanin-2
O15066	KIF3B	0.171392	0.560544	Kinesin-like protein KIF3B;Kinesin-like protein KIF3B, N-terminally processed
O15067	PFAS	0.226135	0.938499	Phosphoribosylformylglycinamidine synthase
O15084	ANKRD28	0.126479	0.522009	Serine/threonine-protein phosphatase 6 regulatory ankyrin repeat subunit A
O15085	ARHGEF11	3.1126	2.90238	Rho guanine nucleotide exchange factor 11
O15091	KIAA0391	0.490485	1.90563	Mitochondrial ribonuclease P protein 3
O15111	CHUK	-0.388941	0.819404	Inhibitor of nuclear factor kappa-B kinase subunit alpha
O15116	LSM1	-0.259682	0.725335	U6 snRNA-associated Sm-like protein LSm1
O15118	NPC1	-0.564604	1.46431	Niemann-Pick C1 protein
O15120	AGPAT2	-0.737033	1.57341	1-acyl-sn-glycerol-3-phosphate acyltransferase beta
O15121	DEGS1	-0.117405	0.222642	Sphingolipid delta(4)-desaturase DES1
O15126	SCAMP1	-0.187646	0.671476	Secretory carrier-associated membrane protein 1
O15127	SCAMP2	-0.292676	0.567093	Secretory carrier-associated membrane protein 2
O15143	ARPC1B	-0.164295	0.897688	Actin-related protein 2/3 complex subunit 1B
O15144	ARPC2	-0.25574	1.3503	Actin-related protein 2/3 complex subunit 2
O15145	ARPC3	-0.320163	1.54125	Actin-related protein 2/3 complex subunit 3
O15156	ZBTB7B	0.0701555	0.0665445	Zinc finger and BTB domain-containing protein 7B
O15160	POLR1C	-0.0163848	0.0663982	DNA-directed RNA polymerases I and III subunit RPAC1
O15164	TRIM24	-0.193932	0.573037	Transcription intermediary factor 1-alpha
O15173	PGRMC2	0.0548337	0.286286	Membrane-associated progesterone receptor component 2
O15182	CETN3	0.159417	0.269806	Centrin-3
O15212	PFDN6	-0.160456	0.310811	Prefoldin subunit 6
O15213	WDR46	-0.631488	1.48224	WD repeat-containing protein 46
O15226	NKRF	-0.0770283	0.156664	NF-kappa-B-repressing factor
O15228	GNPAT	0.227391	1.20052	Dihydroxyacetone phosphate acyltransferase
O15234	CASC3	-0.1203	0.234402	Protein CASC3
O15235	MRPS12	0.114286	0.187736	28S ribosomal protein S12, mitochondrial
O15254	ACOX3	0.169614	0.396466	Peroxisomal acyl-coenzyme A oxidase 3
O15258	RER1	-0.097037	0.169537	Protein RER1
O15260	SURF4	-0.208909	0.320041	Surfeit locus protein 4
O15269	SPTLC1	0.0921567	0.171566	Serine palmitoyltransferase 1
O15270	SPTLC2	-0.0759958	0.436915	Serine palmitoyltransferase 2
O15294	OGT	0.06025	0.1606	UDP-N-acetylglucosamine--peptide N-acetylglucosaminyltransferase 110 kDa subunit
O15305	PMM2	0.0789159	0.114315	Phosphomannomutase 2
O15318	POLR3G	-0.0906824	0.040542	DNA-directed RNA polymerase III subunit RPC7
O15321	TM9SF1	0.733146	0.481402	Transmembrane 9 superfamily member 1
O15347	HMGB3	0.342917	1.03693	High mobility group protein B3
O15355	PPM1G	0.226119	1.7341	Protein phosphatase 1G
O15357	INPPL1	-0.0780544	0.197537	Phosphatidylinositol 3,4,5-trisphosphate 5-phosphatase 2
O15360	FANCA	-0.214228	0.548562	Fanconi anemia group A protein
O15371	EIF3D	0.0834548	0.997839	Eukaryotic translation initiation factor 3 subunit D
O15372	EIF3H	0.110074	0.234877	Eukaryotic translation initiation factor 3 subunit H
O15379	HDAC3	0.201721	0.562541	Histone deacetylase 3
O15381	NVL	-0.289551	2.46706	Nuclear valosin-containing protein-like
O15382	BCAT2	0.164797	1.19281	Branched-chain-amino-acid aminotransferase, mitochondrial
O15391	YY2	-0.967711	1.09757	Transcription factor YY2
O15392	BIRC5	-1.8877	2.48363	Baculoviral IAP repeat-containing protein 5
O15397	IPO8	0.221377	1.58101	Importin-8
O15400	STX7	-0.117395	0.208985	Syntaxin-7
O15427	SLC16A3	-0.36952	1.29074	Monocarboxylate transporter 4
O15440	ABCC5	1.03608	0.614285	Multidrug resistance-associated protein 5
O15446	CD3EAP	0.0695534	0.122878	DNA-directed RNA polymerase I subunit RPA34
O15460	P4HA2	-0.00357247	0.0055234	Prolyl 4-hydroxylase subunit alpha-2
O15498	YKT6	0.0160484	0.0642302	Synaptobrevin homolog YKT6
O15504	NUPL2	-0.368084	0.204659	Nucleoporin-like protein 2
O15511	ARPC5	-0.302423	0.405607	Actin-related protein 2/3 complex subunit 5
O15514	POLR2D	-0.889739	2.82332	DNA-directed RNA polymerase II subunit RPB4
O15530;Q6A1A2	PDPK1;PDPK2P	0.465453	1.07046	3-phosphoinositide-dependent protein kinase 1;Putative 3-phosphoinositide-dependent protein kinase 2
O15533	TAPBP	0.0320377	0.0410922	Tapasin
O15541	RNF113A	-0.0245762	0.0257857	RING finger protein 113A
O15554	KCNN4	0.323847	0.142852	Intermediate conductance calcium-activated potassium channel protein 4
O43143	DHX15	0.130666	0.655421	Pre-mRNA-splicing factor ATP-dependent RNA helicase DHX15
O43148	RNMT	-0.0041434	0.0140362	mRNA cap guanine-N7 methyltransferase
O43149	ZZEF1	-0.0706075	0.243136	Zinc finger ZZ-type and EF-hand domain-containing protein 1
O43150	ASAP2	-0.0156682	0.0130751	Arf-GAP with SH3 domain, ANK repeat and PH domain-containing protein 2
O43156	TTI1	0.0671279	0.222891	TELO2-interacting protein 1 homolog
O43159	RRP8	-0.139184	0.452741	Ribosomal RNA-processing protein 8
O43164	PJA2	0.579522	0.344181	E3 ubiquitin-protein ligase Praja-2
O43169	CYB5B	0.133206	0.331106	Cytochrome b5 type B
O43172	PRPF4	-0.106908	0.864159	U4/U6 small nuclear ribonucleoprotein Prp4
O43175	PHGDH	-0.330372	0.584574	D-3-phosphoglycerate dehydrogenase
O43181	NDUFS4	-0.342262	0.551682	NADH dehydrogenase [ubiquinone] iron-sulfur protein 4, mitochondrial
O43237	DYNC1LI2	0.0731786	0.184988	Cytoplasmic dynein 1 light intermediate chain 2
O43242	PSMD3	-0.198879	1.60247	26S proteasome non-ATPase regulatory subunit 3
O43251;Q9NWB1	RBFOX2;RBFOX1	0.356326	0.625754	RNA binding protein fox-1 homolog 2;RNA binding protein fox-1 homolog 1
O43252	PAPSS1	-0.0951977	0.291851	Bifunctional 3-phosphoadenosine 5-phosphosulfate synthase 1;Sulfate adenylyltransferase;Adenylyl-sulfate kinase
O43264	ZW10	0.0738608	0.334984	Centromere/kinetochore protein zw10 homolog
O43290	SART1	0.0271314	0.0585969	U4/U6.U5 tri-snRNP-associated protein 1
O43292	GPAA1	0.28234	1.14306	Glycosylphosphatidylinositol anchor attachment 1 protein
O43299	AP5Z1	-0.304223	0.962151	AP-5 complex subunit zeta-1
O43310	CTIF	-0.765974	1.01212	CBP80/20-dependent translation initiation factor
O43314	PPIP5K2	0.201583	1.11666	Inositol hexakisphosphate and diphosphoinositol-pentakisphosphate kinase 2
O43318	MAP3K7	0.310705	1.23951	Mitogen-activated protein kinase kinase kinase 7
O43324	EEF1E1	0.123201	0.39796	Eukaryotic translation elongation factor 1 epsilon-1
O43379	WDR62	0.0921618	0.619364	WD repeat-containing protein 62
O43390	HNRNPR	-0.421828	2.3658	Heterogeneous nuclear ribonucleoprotein R
O43395	PRPF3	-0.00260226	0.0216652	U4/U6 small nuclear ribonucleoprotein Prp3
O43396	TXNL1	0.0515931	0.204846	Thioredoxin-like protein 1
O43399	TPD52L2	0.11109	0.258849	Tumor protein D54
O43402	EMC8	0.0113462	0.0699402	ER membrane protein complex subunit 8
O43414	ERI3	0.354291	1.7911	ERI1 exoribonuclease 3
O43422	PRKRIR	0.111008	0.220075	52 kDa repressor of the inhibitor of the protein kinase
O43426	SYNJ1	-0.22665	0.58114	Synaptojanin-1
O43427	FIBP	0.0892874	0.322272	Acidic fibroblast growth factor intracellular-binding protein
O43432	EIF4G3	0.0159143	0.0207704	Eukaryotic translation initiation factor 4 gamma 3
O43447	PPIH	-0.0316124	0.0722542	Peptidyl-prolyl cis-trans isomerase H
O43464	HTRA2	0.170947	0.548266	Serine protease HTRA2, mitochondrial
O43488	AKR7A2	0.0492566	0.269744	Aflatoxin B1 aldehyde reductase member 2
O43491	EPB41L2	0.0187352	0.0452596	Band 4.1-like protein 2
O43493	TGOLN2	0.174055	0.113453	Trans-Golgi network integral membrane protein 2
O43502	RAD51C	-0.107875	0.181513	DNA repair protein RAD51 homolog 3
O43504	LAMTOR5	-0.143228	0.241597	Ragulator complex protein LAMTOR5
O43513	MED7	0.737235	0.365339	Mediator of RNA polymerase II transcription subunit 7
O43542	XRCC3	0.271142	0.657345	DNA repair protein XRCC3
O43567	RNF13	1.73799	1.09448	E3 ubiquitin-protein ligase RNF13
O43572	AKAP10	0.530691	0.873856	A-kinase anchor protein 10, mitochondrial
O43583	DENR	0.0888596	0.203235	Density-regulated protein
O43592	XPOT	-0.014775	0.0281199	Exportin-T
O43597	SPRY2	0.740359	2.29127	Protein sprouty homolog 2
O43598	DNPH1	-0.0770944	0.200275	2-deoxynucleoside 5-phosphate N-hydrolase 1
O43615	TIMM44	0.0693817	0.210446	Mitochondrial import inner membrane translocase subunit TIM44
O43617	TRAPPC3	0.0152594	0.0177686	Trafficking protein particle complex subunit 3
O43633	CHMP2A	-0.304876	0.566961	Charged multivesicular body protein 2a
O43660	PLRG1	-0.128724	0.350019	Pleiotropic regulator 1
O43663	PRC1	-0.309755	0.42831	Protein regulator of cytokinesis 1
O43665	RGS10	-0.00669479	0.0040599	Regulator of G-protein signaling 10
O43670	ZNF207	-0.0837097	0.588754	BUB3-interacting and GLEBS motif-containing protein ZNF207
O43674	NDUFB5	0.0626869	0.228826	NADH dehydrogenase [ubiquinone] 1 beta subcomplex subunit 5, mitochondrial
O43676	NDUFB3	1.02829	0.380929	NADH dehydrogenase [ubiquinone] 1 beta subcomplex subunit 3
O43678	NDUFA2	-0.0778217	0.101238	NADH dehydrogenase [ubiquinone] 1 alpha subcomplex subunit 2
O43681	ASNA1	0.0420348	0.110009	ATPase ASNA1
O43683	BUB1	-0.415155	0.541437	Mitotic checkpoint serine/threonine-protein kinase BUB1
O43684	BUB3	-0.124194	0.478872	Mitotic checkpoint protein BUB3
O43688	PPAP2C	-1.59702	1.24851	Lipid phosphate phosphohydrolase 2
O43707	ACTN4	-0.622036	3.40671	Alpha-actinin-4
O43708	GSTZ1	-0.204873	0.581225	Maleylacetoacetate isomerase
O43709	WBSCR22	0.110495	0.172895	Probable 18S rRNA (guanine-N(7))-methyltransferase
O43716	GATC	0.631229	0.859522	Glutamyl-tRNA(Gln) amidotransferase subunit C, mitochondrial
O43719	HTATSF1	0.0900434	0.389663	HIV Tat-specific factor 1
O43747	AP1G1	0.0797583	0.122453	AP-1 complex subunit gamma-1
O43752	STX6	0.03092	0.0554941	Syntaxin-6
O43759	SYNGR1	-1.04392	1.75511	Synaptogyrin-1
O43760	SYNGR2	-0.301336	0.596939	Synaptogyrin-2
O43765	SGTA	0.204206	0.834139	Small glutamine-rich tetratricopeptide repeat-containing protein alpha
O43766	LIAS	0.937255	0.584494	Lipoyl synthase, mitochondrial
O43768	ENSA	0.446028	1.34605	Alpha-endosulfine
O43776	NARS	-0.0212739	0.0786146	Asparagine--tRNA ligase, cytoplasmic
O43795	MYO1B	-0.287285	0.324321	Unconventional myosin-Ib
O43808	SLC25A17	-0.0845235	0.112492	Peroxisomal membrane protein PMP34
O43809	NUDT21	0.116763	0.474262	Cleavage and polyadenylation specificity factor subunit 5
O43813	LANCL1	0.282607	0.799076	LanC-like protein 1
O43815	STRN	0.0829309	0.262213	Striatin
O43818	RRP9	-0.643614	1.71274	U3 small nucleolar RNA-interacting protein 2
O43819	SCO2	-0.0409406	0.126118	Protein SCO2 homolog, mitochondrial
O43823	AKAP8	0.382706	1.17529	A-kinase anchor protein 8
O43824	GTPBP6	0.207397	1.09437	Putative GTP-binding protein 6
O43837	IDH3B	0.465639	1.62927	Isocitrate dehydrogenase [NAD] subunit beta, mitochondrial
O43847	NRD1	0.197787	1.10773	Nardilysin
O43852	CALU	0.368292	0.706753	Calumenin
O43865	AHCYL1	0.240005	1.10553	Putative adenosylhomocysteinase 2
O43896	KIF1C	0.162191	0.359563	Kinesin-like protein KIF1C
O43913	ORC5	-0.0973028	0.363082	Origin recognition complex subunit 5
O43920	NDUFS5	-0.252585	0.45022	NADH dehydrogenase [ubiquinone] iron-sulfur protein 5
O43924	PDE6D	0.365095	0.64443	Retinal rod rhodopsin-sensitive cGMP 3,5-cyclic phosphodiesterase subunit delta
O43929	ORC4	0.2039	0.421059	Origin recognition complex subunit 4
O43933	PEX1	0.225234	1.16492	Peroxisome biogenesis factor 1
O60216	RAD21	-0.00309626	0.00768644	Double-strand-break repair protein rad21 homolog
O60220	TIMM8A	0.117128	0.738493	Mitochondrial import inner membrane translocase subunit Tim8 A
O60231	DHX16	0.220044	0.873331	Putative pre-mRNA-splicing factor ATP-dependent RNA helicase DHX16
O60232	SSSCA1	0.34886	0.445949	Sjoegren syndrome/scleroderma autoantigen 1
O60238	BNIP3L	0.0915197	0.0317033	BCL2/adenovirus E1B 19 kDa protein-interacting protein 3-like
O60244	MED14	-0.180071	0.416589	Mediator of RNA polymerase II transcription subunit 14
O60256	PRPSAP2	-0.00561142	0.0312569	Phosphoribosyl pyrophosphate synthase-associated protein 2
O60264	SMARCA5	0.0380974	0.0885674	SWI/SNF-related matrix-associated actin-dependent regulator of chromatin subfamily A member 5
O60271	SPAG9	0.0910689	0.386888	C-Jun-amino-terminal kinase-interacting protein 4
O60287	URB1	-0.157314	0.634431	Nucleolar pre-ribosomal-associated protein 1
O60291	MGRN1	1.33993	2.83041	E3 ubiquitin-protein ligase MGRN1
O60292	SIPA1L3	0.258129	0.369368	Signal-induced proliferation-associated 1-like protein 3
O60293	ZFC3H1	0.122571	0.3663	Zinc finger C3H1 domain-containing protein
O60294	LCMT2	0.185452	0.337207	tRNA wybutosine-synthesizing protein 4
O60306	AQR	-0.124159	0.33523	Intron-binding protein aquarius
O60313	OPA1	0.165017	0.881724	Dynamin-like 120 kDa protein, mitochondrial;Dynamin-like 120 kDa protein, form S1
O60318	MCM3AP	0.719208	0.851563	Germinal-center associated nuclear protein
O60333	KIF1B	0.165777	1.05437	Kinesin-like protein KIF1B
O60341	KDM1A	0.0288734	0.19396	Lysine-specific histone demethylase 1A
O60343	TBC1D4	0.968615	0.499691	TBC1 domain family member 4
O60427	FADS1	0.712888	1.88025	Fatty acid desaturase 1
O60443	DFNA5	0.0533447	0.0545686	Non-syndromic hearing impairment protein 5
O60476	MAN1A2	-1.46065	2.09325	Mannosyl-oligosaccharide 1,2-alpha-mannosidase IB
O60488	ACSL4	0.279692	1.84236	Long-chain-fatty-acid--CoA ligase 4
O60493	SNX3	0.283599	0.804496	Sorting nexin-3
O60499	STX10	-0.151283	0.513173	Syntaxin-10
O60502	MGEA5	0.206394	0.565348	Protein O-GlcNAcase
O60504	SORBS3	0.129594	0.209819	Vinexin
O60506	SYNCRIP	-0.01964	0.0728579	Heterogeneous nuclear ribonucleoprotein Q
O60508	CDC40	-0.656897	1.34239	Pre-mRNA-processing factor 17
O60518	RANBP6	0.0138028	0.0574619	Ran-binding protein 6
O60524	NEMF	0.0787341	0.302462	Nuclear export mediator factor NEMF
O60547	GMDS	0.00275993	0.0103792	GDP-mannose 4,6 dehydratase
O60551	NMT2	0.242319	1.09277	Glycylpeptide N-tetradecanoyltransferase 2
O60563	CCNT1	0.0485961	0.102098	Cyclin-T1
O60566	BUB1B	-0.0387052	0.0678667	Mitotic checkpoint serine/threonine-protein kinase BUB1 beta
O60568	PLOD3	-0.0728537	1.0594	Procollagen-lysine,2-oxoglutarate 5-dioxygenase 3
O60573	EIF4E2	-0.106975	0.138583	Eukaryotic translation initiation factor 4E type 2
O60610	DIAPH1	0.0692272	0.535724	Protein diaphanous homolog 1
O60613	2022-09-15	0.0273832	0.0360022	15 kDa selenoprotein
O60645	EXOC3	-0.0233301	0.0571606	Exocyst complex component 3
O60664	PLIN3	0.1906	0.537185	Perilipin-3
O60671	RAD1	0.991687	0.603143	Cell cycle checkpoint protein RAD1
O60678	PRMT3	0.200369	0.796757	Protein arginine N-methyltransferase 3
O60684	KPNA6	0.0570138	0.133279	Importin subunit alpha-7
O60701	UGDH	0.0404886	0.110477	UDP-glucose 6-dehydrogenase
O60711	LPXN	0.334549	0.886638	Leupaxin
O60716	CTNND1	0.209255	1.14603	Catenin delta-1
O60725	ICMT	-2.07143	2.35506	Protein-S-isoprenylcysteine O-methyltransferase
O60749	SNX2	0.101088	0.272616	Sorting nexin-2
O60762	DPM1	0.0788002	0.146513	Dolichol-phosphate mannosyltransferase subunit 1
O60763	USO1	0.124261	0.723828	General vesicular transport factor p115
O60783	MRPS14	1.49935	0.962751	28S ribosomal protein S14, mitochondrial
O60784	TOM1	0.166434	1.06512	Target of Myb protein 1
O60825	PFKFB2	0.0383428	0.0812401	6-phosphofructo-2-kinase/fructose-2,6-bisphosphatase 2;6-phosphofructo-2-kinase;Fructose-2,6-bisphosphatase
O60826	CCDC22	0.0224889	0.07367	Coiled-coil domain-containing protein 22
O60828	PQBP1	0.315395	0.96	Polyglutamine-binding protein 1
O60830	TIMM17B	-0.306868	0.0910184	Mitochondrial import inner membrane translocase subunit Tim17-B
O60831	PRAF2	0.174419	0.270594	PRA1 family protein 2
O60832	DKC1	-0.403411	2.22709	H/ACA ribonucleoprotein complex subunit 4
O60841	EIF5B	0.150539	0.445627	Eukaryotic translation initiation factor 5B
O60869	EDF1	0.219835	0.316849	Endothelial differentiation-related factor 1
O60870	KIN	0.764994	0.680137	DNA/RNA-binding protein KIN17
O60884	DNAJA2	0.078338	0.268889	DnaJ homolog subfamily A member 2
O60885	BRD4	-0.110781	0.936155	Bromodomain-containing protein 4
O60888	CUTA	0.0947653	0.162255	Protein CutA
O60921	HUS1	-0.000121435	0.000259284	Checkpoint protein HUS1
O60925	PFDN1	-0.336144	0.741282	Prefoldin subunit 1
O60927	PPP1R11	0.550602	0.940777	Protein phosphatase 1 regulatory subunit 11
O60930	RNASEH1	0.334284	1.206	Ribonuclease H1
O60934	NBN	-0.080382	0.245031	Nibrin
O60936	NOL3	0.316574	0.444084	Nucleolar protein 3
O60942	RNGTT	0.156422	0.691361	mRNA-capping enzyme;Polynucleotide 5-triphosphatase;mRNA guanylyltransferase
O75027	ABCB7	0.140895	0.227631	ATP-binding cassette sub-family B member 7, mitochondrial
O75044	SRGAP2	0.191886	1.15501	SLIT-ROBO Rho GTPase-activating protein 2
O75052	NOS1AP	-0.49397	0.338671	Carboxyl-terminal PDZ ligand of neuronal nitric oxide synthase protein
O75063	FAM20B	0.0620035	0.0620949	Glycosaminoglycan xylosylkinase
O75083	WDR1	-0.0468292	0.15362	WD repeat-containing protein 1
O75113	N4BP1	0.239276	0.451235	NEDD4-binding protein 1
O75116	ROCK2	-0.0645809	0.167667	Rho-associated protein kinase 2
O75122	CLASP2	0.267669	1.31908	CLIP-associating protein 2
O75127	PTCD1	0.248819	1.09021	Pentatricopeptide repeat-containing protein 1, mitochondrial
O75131	CPNE3	0.081166	0.262478	Copine-3
O75143	ATG13	-0.97942	0.768521	Autophagy-related protein 13
O75150	RNF40	0.0484842	0.116332	E3 ubiquitin-protein ligase BRE1B
O75151	PHF2	0.116231	0.178624	Lysine-specific demethylase PHF2
O75152	ZC3H11A	-0.0755431	0.326556	Zinc finger CCCH domain-containing protein 11A
O75153	CLUH	0.188939	1.13375	Clustered mitochondria protein homolog
O75157	TSC22D2	-0.00211589	0.000515872	TSC22 domain family protein 2
O75164	KDM4A	0.130256	0.25509	Lysine-specific demethylase 4A
O75165	DNAJC13	-0.547449	1.83221	DnaJ homolog subfamily C member 13
O75170	PPP6R2	-0.556875	1.58055	Serine/threonine-protein phosphatase 6 regulatory subunit 2
O75175	CNOT3	0.109971	0.445078	CCR4-NOT transcription complex subunit 3
O75179	ANKRD17	0.220828	1.30116	Ankyrin repeat domain-containing protein 17
O75182	SIN3B	0.152241	0.185389	Paired amphipathic helix protein Sin3b
O75190	DNAJB6	0.238275	0.360772	DnaJ homolog subfamily B member 6
O75191	XYLB	1.07312	2.12523	Xylulose kinase
O75208	COQ9	0.226997	0.520275	Ubiquinone biosynthesis protein COQ9, mitochondrial
O75223	GGCT	0.191551	0.480411	Gamma-glutamylcyclotransferase
O75251	NDUFS7	0.0760682	0.34679	NADH dehydrogenase [ubiquinone] iron-sulfur protein 7, mitochondrial
O75306	NDUFS2	-0.0307077	0.143835	NADH dehydrogenase [ubiquinone] iron-sulfur protein 2, mitochondrial
O75312	ZPR1	0.129128	0.75903	Zinc finger protein ZPR1
O75319	DUSP11	0.0760854	0.174061	RNA/RNP complex-1-interacting phosphatase
O75323	GBAS	-0.0141932	0.0371709	Protein NipSnap homolog 2
O75330	HMMR	-0.11812	0.608035	Hyaluronan mediated motility receptor
O75340	PDCD6	-0.221739	0.688421	Programmed cell death protein 6
O75347	TBCA	-0.0504443	0.0507787	Tubulin-specific chaperone A
O75348	ATP6V1G1	-0.0952829	0.135559	V-type proton ATPase subunit G 1
O75351	VPS4B	0.128225	0.319362	Vacuolar protein sorting-associated protein 4B
O75352	MPDU1	0.115532	0.123236	Mannose-P-dolichol utilization defect 1 protein
O75354	ENTPD6	-0.180762	0.100121	Ectonucleoside triphosphate diphosphohydrolase 6
O75362	ZNF217	0.231054	1.05781	Zinc finger protein 217
O75367	H2AFY	-0.833848	2.12829	Core histone macro-H2A.1
O75369	FLNB	-0.103036	1.23809	Filamin-B
O75376	NCOR1	0.206071	0.958099	Nuclear receptor corepressor 1
O75380	NDUFS6	-0.810446	0.397402	NADH dehydrogenase [ubiquinone] iron-sulfur protein 6, mitochondrial
O75381	PEX14	0.322273	2.01973	Peroxisomal membrane protein PEX14
O75390	CS	0.155907	0.57446	Citrate synthase, mitochondrial
O75391	SPAG7	0.302209	0.525696	Sperm-associated antigen 7
O75394	MRPL33	-1.18941	0.52466	39S ribosomal protein L33, mitochondrial
O75396	SEC22B	0.0574411	0.10487	Vesicle-trafficking protein SEC22b
O75400	PRPF40A	0.2091	0.873689	Pre-mRNA-processing factor 40 homolog A
O75410	TACC1	0.655213	0.730008	Transforming acidic coiled-coil-containing protein 1
O75419	CDC45	0.217662	1.13828	Cell division control protein 45 homolog
O75431	MTX2	-1.05759	2.48962	Metaxin-2
O75436	VPS26A	0.155478	0.57098	Vacuolar protein sorting-associated protein 26A
O75438	NDUFB1	-1.08082	0.483822	NADH dehydrogenase [ubiquinone] 1 beta subcomplex subunit 1
O75439	PMPCB	0.0987498	0.210801	Mitochondrial-processing peptidase subunit beta
O75446	SAP30	0.42723	0.371961	Histone deacetylase complex subunit SAP30
O75448	MED24	0.0545343	0.0943772	Mediator of RNA polymerase II transcription subunit 24
O75449	KATNA1	0.235519	1.1556	Katanin p60 ATPase-containing subunit A1
O75475	PSIP1	0.179326	0.800545	PC4 and SFRS1-interacting protein
O75477	ERLIN1	-0.424717	1.59051	Erlin-1
O75489	NDUFS3	-0.0596472	0.271779	NADH dehydrogenase [ubiquinone] iron-sulfur protein 3, mitochondrial
O75494	SRSF10	-0.83305	1.40269	Serine/arginine-rich splicing factor 10
O75496	GMNN	0.546191	0.249945	Geminin
O75506	HSBP1	0.308327	0.210582	Heat shock factor-binding protein 1
O75508	CLDN11	0.139888	0.0461008	Claudin-11
O75521	ECI2	0.236725	1.01128	Enoyl-CoA delta isomerase 2, mitochondrial
O75530	EED	0.0878576	0.158493	Polycomb protein EED
O75531	BANF1	0.0294215	0.0534921	Barrier-to-autointegration factor;Barrier-to-autointegration factor, N-terminally processed
O75533	SF3B1	-0.0172361	0.0695935	Splicing factor 3B subunit 1
O75534	CSDE1	0.100461	0.375498	Cold shock domain-containing protein E1
O75554	WBP4	0.561351	0.376866	WW domain-binding protein 4
O75569	PRKRA	0.178341	0.423231	Interferon-inducible double-stranded RNA-dependent protein kinase activator A
O75586	MED6	-0.124248	0.191133	Mediator of RNA polymerase II transcription subunit 6
O75600	GCAT	0.0401866	0.170905	2-amino-3-ketobutyrate coenzyme A ligase, mitochondrial
O75607	NPM3	-0.00896009	0.00921968	Nucleoplasmin-3
O75608	LYPLA1	0.20237	0.514269	Acyl-protein thioesterase 1
O75616	ERAL1	0.393557	1.37925	GTPase Era, mitochondrial
O75629	CREG1	1.07248	0.58696	Protein CREG1
O75643	SNRNP200	-0.0489381	0.216857	U5 small nuclear ribonucleoprotein 200 kDa helicase
O75648	TRMU	-0.0324822	0.0343688	Mitochondrial tRNA-specific 2-thiouridylase 1
O75663	TIPRL	0.215903	0.592737	TIP41-like protein
O75674	TOM1L1	-0.131179	0.366132	TOM1-like protein 1
O75676	RPS6KA4	0.195164	1.31164	Ribosomal protein S6 kinase alpha-4
O75683	SURF6	-0.0861721	0.172068	Surfeit locus protein 6
O75688	PPM1B	0.343126	1.10372	Protein phosphatase 1B
O75691	UTP20	-0.414303	1.38093	Small subunit processome component 20 homolog
O75694	NUP155	0.212914	1.39207	Nuclear pore complex protein Nup155
O75695	RP2	0.0237592	0.0482622	Protein XRP2
O75717	WDHD1	0.0880108	0.343231	WD repeat and HMG-box DNA-binding protein 1
O75718	CRTAP	-0.0486933	0.107766	Cartilage-associated protein
O75746	SLC25A12	-0.895962	3.98902	Calcium-binding mitochondrial carrier protein Aralar1
O75787	ATP6AP2	-0.051075	0.116777	Renin receptor
O75792	RNASEH2A	0.190708	0.46274	Ribonuclease H2 subunit A
O75794	CDC123	0.0959117	0.222513	Cell division cycle protein 123 homolog
O75815	BCAR3	0.131013	0.289218	Breast cancer anti-estrogen resistance protein 3
O75817	POP7	-0.801096	0.28859	Ribonuclease P protein subunit p20
O75818	RPP40	0.323283	0.552724	Ribonuclease P protein subunit p40
O75821	EIF3G	0.172972	1.13271	Eukaryotic translation initiation factor 3 subunit G
O75822	EIF3J	0.0422999	0.121333	Eukaryotic translation initiation factor 3 subunit J
O75828	CBR3	-0.113286	0.169098	Carbonyl reductase [NADPH] 3
O75832	PSMD10	0.0202421	0.120098	26S proteasome non-ATPase regulatory subunit 10
O75843	AP1G2	-0.0262884	0.0434616	AP-1 complex subunit gamma-like 2
O75844	ZMPSTE24	-0.130957	0.532677	CAAX prenyl protease 1 homolog
O75874	IDH1	0.112239	0.573389	Isocitrate dehydrogenase [NADP] cytoplasmic
O75879	GATB	0.116666	0.426464	Glutamyl-tRNA(Gln) amidotransferase subunit B, mitochondrial
O75880	SCO1	-0.502164	0.823038	Protein SCO1 homolog, mitochondrial
O75882	ATRN	1.0533	1.2621	Attractin
O75884	RBBP9	-0.0640596	0.153204	Putative hydrolase RBBP9
O75886	STAM2	-0.122861	0.0273855	Signal transducing adapter molecule 2
O75896	TUSC2	0.0231914	0.0294669	Tumor suppressor candidate 2
O75907	DGAT1	-0.113749	0.131244	Diacylglycerol O-acyltransferase 1
O75909	CCNK	0.163764	0.943864	Cyclin-K
O75915	ARL6IP5	-0.0712535	0.0729221	PRA1 family protein 3
O75925	PIAS1	0.824347	2.04351	E3 SUMO-protein ligase PIAS1
O75928	PIAS2	0.0256367	0.0620983	E3 SUMO-protein ligase PIAS2
O75934	BCAS2	-0.191602	0.541014	Pre-mRNA-splicing factor SPF27
O75935	DCTN3	0.0117505	0.0183532	Dynactin subunit 3
O75937	DNAJC8	0.165874	0.369159	DnaJ homolog subfamily C member 8
O75940	SMNDC1	-0.0741927	0.140893	Survival of motor neuron-related-splicing factor 30
O75947	ATP5H	0.112223	0.475759	ATP synthase subunit d, mitochondrial
O75955	FLOT1	-0.768997	2.82669	Flotillin-1
O75962	TRIO	0.0733337	0.2106	Triple functional domain protein
O75964	ATP5L	0.17511	0.46365	ATP synthase subunit g, mitochondrial
O75976	CPD	0.449347	1.3857	Carboxypeptidase D
O76003	GLRX3	0.0556253	0.113336	Glutaredoxin-3
O76021	RSL1D1	-0.449691	2.1011	Ribosomal L1 domain-containing protein 1
O76031	CLPX	0.0489489	0.705935	ATP-dependent Clp protease ATP-binding subunit clpX-like, mitochondrial
O76054	SEC14L2	0.0644995	0.214807	SEC14-like protein 2
O76070	SNCG	0.479654	0.296449	Gamma-synuclein
O76071	CIAO1	-0.0523618	0.0948904	Probable cytosolic iron-sulfur protein assembly protein CIAO1
O76094	SRP72	0.10916	0.293496	Signal recognition particle subunit SRP72
O94760	DDAH1	0.214807	0.367883	N(G),N(G)-dimethylarginine dimethylaminohydrolase 1
O94762	RECQL5	-0.250783	0.139071	ATP-dependent DNA helicase Q5
O94763	URI1	0.30628	0.948755	Unconventional prefoldin RPB5 interactor 1
O94766	B3GAT3	0.275234	1.15391	Galactosylgalactosylxylosylprotein 3-beta-glucuronosyltransferase 3
O94776	MTA2	0.0261676	0.0920712	Metastasis-associated protein MTA2
O94782	USP1	0.3152	0.454517	Ubiquitin carboxyl-terminal hydrolase 1
O94804	STK10	0.246012	1.1692	Serine/threonine-protein kinase 10
O94822	LTN1	0.0835438	0.366167	E3 ubiquitin-protein ligase listerin
O94826	TOMM70A	0.0536671	0.204677	Mitochondrial import receptor subunit TOM70
O94829	IPO13	0.099975	0.160087	Importin-13
O94830	DDHD2	0.188935	1.04371	Phospholipase DDHD2
O94842	TOX4	0.0183894	0.0424449	TOX high mobility group box family member 4
O94855	SEC24D	-0.896925	0.462395	Protein transport protein Sec24D
O94864	SUPT7L	1.36692	0.92467	STAGA complex 65 subunit gamma
O94874	UFL1	-0.0209401	0.0532817	E3 UFM1-protein ligase 1
O94880	PHF14	-0.489485	0.254162	PHD finger protein 14
O94888	UBXN7	0.117566	0.166162	UBX domain-containing protein 7
O94901	SUN1	-0.604936	1.62085	SUN domain-containing protein 1
O94903	PROSC	0.257514	1.08308	Proline synthase co-transcribed bacterial homolog protein
O94905	ERLIN2	-0.428429	1.82695	Erlin-2
O94906	PRPF6	-0.128268	0.603713	Pre-mRNA-processing factor 6
O94913	PCF11	0.385315	0.372523	Pre-mRNA cleavage complex 2 protein Pcf11
O94915	FRYL	-0.125415	0.487308	Protein furry homolog-like
O94916	NFAT5	-0.119918	0.792249	Nuclear factor of activated T-cells 5
O94925	GLS	0.25694	1.01696	Glutaminase kidney isoform, mitochondrial
O94927	HAUS5	0.0954692	0.198415	HAUS augmin-like complex subunit 5
O94952	FBXO21	0.136941	0.142665	F-box only protein 21
O94953	KDM4B	0.42077	0.499225	Lysine-specific demethylase 4B
O94964	SOGA1	0.0982685	0.146546	Protein SOGA1;N-terminal form;C-terminal 80 kDa form
O94966	USP19	0.14516	0.813054	Ubiquitin carboxyl-terminal hydrolase 19
O94967	WDR47	-0.242369	0.121673	WD repeat-containing protein 47
O94973	AP2A2	-0.134846	0.353936	AP-2 complex subunit alpha-2
O94979	SEC31A	-0.00310453	0.0161771	Protein transport protein Sec31A
O94992	HEXIM1	0.170913	0.53874	Protein HEXIM1
O95067	CCNB2	-0.38338	1.31986	G2/mitotic-specific cyclin-B2
O95070	YIF1A	1.03369	1.12714	Protein YIF1A
O95071	UBR5	0.193762	0.773306	E3 ubiquitin-protein ligase UBR5
O95081	AGFG2	0.288073	0.283845	Arf-GAP domain and FG repeat-containing protein 2
O95104	SCAF4	0.130241	0.254032	Splicing factor, arginine/serine-rich 15
O95139	NDUFB6	0.103287	0.146914	NADH dehydrogenase [ubiquinone] 1 beta subcomplex subunit 6
O95140	MFN2	0.118237	0.351048	Mitofusin-2
O95149	SNUPN	0.32209	0.696865	Snurportin-1
O95155	UBE4B	0.13375	0.878272	Ubiquitin conjugation factor E4 B
O95159	ZFPL1	0.41201	0.726088	Zinc finger protein-like 1
O95163	IKBKAP	0.00283051	0.008538	Elongator complex protein 1
O95167	NDUFA3	0.724034	0.350478	NADH dehydrogenase [ubiquinone] 1 alpha subcomplex subunit 3
O95168	NDUFB4	-0.817049	1.0884	NADH dehydrogenase [ubiquinone] 1 beta subcomplex subunit 4
O95169	NDUFB8	-0.201452	0.141915	NADH dehydrogenase [ubiquinone] 1 beta subcomplex subunit 8, mitochondrial
O95197	RTN3	0.461033	0.585243	Reticulon-3
O95202	LETM1	0.200685	1.45341	LETM1 and EF-hand domain-containing protein 1, mitochondrial
O95208	EPN2	0.390603	0.297311	Epsin-2
O95218	ZRANB2	0.194512	0.542023	Zinc finger Ran-binding domain-containing protein 2
O95219	SNX4	-0.010856	0.0327222	Sorting nexin-4
O95229	ZWINT	-0.138239	0.220007	ZW10 interactor
O95232	LUC7L3	-0.175927	0.442726	Luc7-like protein 3
O95235	KIF20A	-0.537851	1.34418	Kinesin-like protein KIF20A
O95239	KIF4A	0.168355	0.933244	Chromosome-associated kinesin KIF4A
O95243	MBD4	0.49731	0.515395	Methyl-CpG-binding domain protein 4
O95249	GOSR1	0.61338	1.16491	Golgi SNAP receptor complex member 1
O95251	KAT7	0.190723	0.581152	Histone acetyltransferase KAT7
O95260	ATE1	1.24817	0.635249	Arginyl-tRNA--protein transferase 1
O95292	VAPB	0.0865447	0.395012	Vesicle-associated membrane protein-associated protein B/C
O95295	SNAPIN	0.12112	0.11746	SNARE-associated protein Snapin
O95297	MPZL1	0.585681	2.21402	Myelin protein zero-like protein 1
O95298;E9PQ53	NDUFC2;NDUFC2-KCTD14	-0.776733	0.595544	NADH dehydrogenase [ubiquinone] 1 subunit C2;NADH dehydrogenase [ubiquinone] 1 subunit C2, isoform 2
O95299	NDUFA10	0.0781078	0.355061	NADH dehydrogenase [ubiquinone] 1 alpha subcomplex subunit 10, mitochondrial
O95302	FKBP9	-0.0782814	0.148683	Peptidyl-prolyl cis-trans isomerase FKBP9
O95336	PGLS	0.176788	0.813218	6-phosphogluconolactonase
O95347	SMC2	0.0975959	0.869127	Structural maintenance of chromosomes protein 2
O95352	ATG7	-0.0834268	0.222839	Ubiquitin-like modifier-activating enzyme ATG7
O95359	TACC2	-2.97115	0.837631	Transforming acidic coiled-coil-containing protein 2
O95361;Q309B1	TRIM16;TRIM16L	-0.244363	1.06028	Tripartite motif-containing protein 16;Tripartite motif-containing protein 16-like protein
O95363	FARS2	0.0321026	0.0931279	Phenylalanine--tRNA ligase, mitochondrial
O95365	ZBTB7A	0.0626252	0.112066	Zinc finger and BTB domain-containing protein 7A
O95372	LYPLA2	0.25079	1.16373	Acyl-protein thioesterase 2
O95373	IPO7	0.104551	0.37284	Importin-7
O95376	ARIH2	0.313855	0.549313	E3 ubiquitin-protein ligase ARIH2
O95391	SLU7	-0.0446835	0.127913	Pre-mRNA-splicing factor SLU7
O95394	PGM3	0.0277246	0.040146	Phosphoacetylglucosamine mutase
O95396	MOCS3	0.46464	1.2232	Adenylyltransferase and sulfurtransferase MOCS3;Molybdopterin-synthase adenylyltransferase;Molybdopterin-synthase sulfurtransferase
O95400	CD2BP2	0.227094	1.21456	CD2 antigen cytoplasmic tail-binding protein 2
O95407	TNFRSF6B	0.818172	1.71297	Tumor necrosis factor receptor superfamily member 6B
O95425	SVIL	0.0111453	0.0211107	Supervillin
O95429	BAG4	0.404867	0.503956	BAG family molecular chaperone regulator 4
O95433	AHSA1	0.00834274	0.0256584	Activator of 90 kDa heat shock protein ATPase homolog 1
O95453	PARN	-0.314072	0.990101	Poly(A)-specific ribonuclease PARN
O95456	PSMG1	0.151931	0.239433	Proteasome assembly chaperone 1
O95470	SGPL1	0.0586599	0.223105	Sphingosine-1-phosphate lyase 1
O95478	NSA2	-0.660123	1.17346	Ribosome biogenesis protein NSA2 homolog
O95479	H6PD	0.198961	0.481373	GDH/6PGL endoplasmic bifunctional protein;Glucose 1-dehydrogenase;6-phosphogluconolactonase
O95486	SEC24A	0.125144	0.192589	Protein transport protein Sec24A
O95487	SEC24B	0.123487	0.432068	Protein transport protein Sec24B
O95544	NADK	-0.160338	0.348684	NAD kinase
O95551	TDP2	-0.395556	0.739229	Tyrosyl-DNA phosphodiesterase 2
O95563	MPC2	-0.786315	0.781507	Mitochondrial pyruvate carrier 2
O95571	ETHE1	0.10372	0.241343	Persulfide dioxygenase ETHE1, mitochondrial
O95573	ACSL3	0.199177	0.493217	Long-chain-fatty-acid--CoA ligase 3
O95602	POLR1A	-0.269793	1.19784	DNA-directed RNA polymerase I subunit RPA1
O95613	PCNT	-0.000823316	0.000602851	Pericentrin
O95619	YEATS4	-0.428274	0.797732	YEATS domain-containing protein 4
O95628	CNOT4	0.607628	0.314119	CCR4-NOT transcription complex subunit 4
O95630	STAMBP	-0.023777	0.0310222	STAM-binding protein
O95639	CPSF4	0.0091718	0.0209593	Cleavage and polyadenylation specificity factor subunit 4
O95671	ASMTL	0.0758979	0.297177	N-acetylserotonin O-methyltransferase-like protein
O95674	CDS2	-0.0393988	0.0564501	Phosphatidate cytidylyltransferase 2
O95684	FGFR1OP	0.263918	1.61138	FGFR1 oncogene partner
O95707	POP4	2.24876	0.937684	Ribonuclease P protein subunit p29
O95714	HERC2	0.0140228	0.0121512	E3 ubiquitin-protein ligase HERC2
O95716	RAB3D	0.302289	1.50881	Ras-related protein Rab-3D
O95721	SNAP29	0.23706	0.550868	Synaptosomal-associated protein 29
O95747	OXSR1	0.152637	0.25271	Serine/threonine-protein kinase OSR1
O95749	GGPS1	0.35203	1.36877	Geranylgeranyl pyrophosphate synthase
O95757	HSPA4L	0.0654475	0.244568	Heat shock 70 kDa protein 4L
O95758	PTBP3	-0.301996	0.650662	Polypyrimidine tract-binding protein 3
O95777	LSM8	-0.145748	0.55158	U6 snRNA-associated Sm-like protein LSm8
O95782	AP2A1	-0.0909964	0.250579	AP-2 complex subunit alpha-1
O95785	WIZ	0.0514902	0.0632631	Protein Wiz
O95786	DDX58	0.506128	0.265297	Probable ATP-dependent RNA helicase DDX58
O95793	STAU1	-0.100479	0.489488	Double-stranded RNA-binding protein Staufen homolog 1
O95801	TTC4	0.197992	0.939906	Tetratricopeptide repeat protein 4
O95810	SDPR	0.0800177	0.396466	Serum deprivation-response protein
O95816	BAG2	-0.0152035	0.0345817	BAG family molecular chaperone regulator 2
O95817	BAG3	0.0987848	0.24531	BAG family molecular chaperone regulator 3
O95819	MAP4K4	-0.00152206	0.00166324	Mitogen-activated protein kinase kinase kinase kinase 4
O95822	MLYCD	0.654985	0.229608	Malonyl-CoA decarboxylase, mitochondrial
O95825	CRYZL1	-0.168309	0.450297	Quinone oxidoreductase-like protein 1
O95831	AIFM1	0.101016	0.666049	Apoptosis-inducing factor 1, mitochondrial
O95834	EML2	-0.102304	0.156719	Echinoderm microtubule-associated protein-like 2
O95835	LATS1	-0.0105648	0.00489922	Serine/threonine-protein kinase LATS1
O95858	TSPAN15	0.701826	0.323593	Tetraspanin-15
O95861	BPNT1	-0.0059007	0.0200746	3(2),5-bisphosphate nucleotidase 1
O95865	DDAH2	-0.137396	0.222831	N(G),N(G)-dimethylarginine dimethylaminohydrolase 2
O95870	ABHD16A	0.279199	1.09284	Abhydrolase domain-containing protein 16A
O95881	TXNDC12	0.165531	0.346517	Thioredoxin domain-containing protein 12
O95900	TRUB2	0.0142479	0.0167981	Probable tRNA pseudouridine synthase 2
O95905	ECD	0.0485821	0.143149	Protein SGT1
O95926	SYF2	-0.312244	0.325812	Pre-mRNA-splicing factor SYF2
O95983	MBD3	0.2159	0.967115	Methyl-CpG-binding domain protein 3
O95985	TOP3B	-0.0112165	0.03251	DNA topoisomerase 3-beta-1
O95989	NUDT3	0.150481	0.470749	Diphosphoinositol polyphosphate phosphohydrolase 1
O95997;Q9NZH5	PTTG1;PTTG2	0.454415	0.271334	Securin;Securin-2
O95999	BCL10	0.166314	0.185091	B-cell lymphoma/leukemia 10
O96000	NDUFB10	-0.0183595	0.0377435	NADH dehydrogenase [ubiquinone] 1 beta subcomplex subunit 10
O96005	CLPTM1	0.125275	0.176494	Cleft lip and palate transmembrane protein 1
O96007	MOCS2	0.32251	0.654503	Molybdopterin synthase catalytic subunit
O96008	TOMM40	-0.952092	1.52961	Mitochondrial import receptor subunit TOM40 homolog
O96011	PEX11B	0.0286617	0.0675398	Peroxisomal membrane protein 11B
O96013	PAK4	0.212708	0.549293	Serine/threonine-protein kinase PAK 4
O96017	CHEK2	0.78005	0.405788	Serine/threonine-protein kinase Chk2
O96019	ACTL6A	0.266748	2.06976	Actin-like protein 6A
O96028	WHSC1	0.463985	0.298491	Histone-lysine N-methyltransferase NSD2
O96033	MOCS2	-0.387065	0.163495	Molybdopterin synthase sulfur carrier subunit
P00167	CYB5A	0.0487143	0.135846	Cytochrome b5
P00338	LDHA	-0.124784	0.256592	L-lactate dehydrogenase A chain
P00352	ALDH1A1	0.00941531	0.0518595	Retinal dehydrogenase 1
P00367	GLUD1	0.0486285	0.369205	Glutamate dehydrogenase 1, mitochondrial
P00374	DHFR	0.456287	2.9246	Dihydrofolate reductase
P00387	CYB5R3	0.0966651	0.53112	NADH-cytochrome b5 reductase 3;NADH-cytochrome b5 reductase 3 membrane-bound form;NADH-cytochrome b5 reductase 3 soluble form
P00390	GSR	0.00661659	0.016007	Glutathione reductase, mitochondrial
P00403	MT-CO2	-0.692563	1.4835	Cytochrome c oxidase subunit 2
P00414	MT-CO3	-0.377728	0.129753	Cytochrome c oxidase subunit 3
P00441	SOD1	-0.064167	0.201909	Superoxide dismutase [Cu-Zn]
P00491	PNP	0.148552	0.677381	Purine nucleoside phosphorylase
P00492	HPRT1	0.157907	0.546961	Hypoxanthine-guanine phosphoribosyltransferase
P00505	GOT2	0.0186634	0.059925	Aspartate aminotransferase, mitochondrial
P00519	ABL1	0.519187	0.31614	Tyrosine-protein kinase ABL1
P00533	EGFR	0.0625636	0.443574	Epidermal growth factor receptor
P00558	PGK1	-0.0965004	0.386354	Phosphoglycerate kinase 1
P00568	AK1	0.223061	0.501528	Adenylate kinase isoenzyme 1
P00749	PLAU	0.215868	0.522949	Urokinase-type plasminogen activator;Urokinase-type plasminogen activator long chain A;Urokinase-type plasminogen activator short chain A;Urokinase-type plasminogen activator chain B
P00813	ADA	-0.0300566	0.0628066	Adenosine deaminase
P00966	ASS1	-0.697661	0.193124	Argininosuccinate synthase
P01011	SERPINA3	0.38295	0.17629	Alpha-1-antichymotrypsin;Alpha-1-antichymotrypsin His-Pro-less
P01033	TIMP1	0.456277	1.00471	Metalloproteinase inhibitor 1
P01034	CST3	0.050635	0.149144	Cystatin-C
P01111	NRAS	-0.119883	0.262531	GTPase NRas
P01116	KRAS	-0.0414321	0.138963	GTPase KRas;GTPase KRas, N-terminally processed
P01130	LDLR	0.695207	1.55728	Low-density lipoprotein receptor
P02545	LMNA	-0.342192	1.13213	Prelamin-A/C;Lamin-A/C
P02656	APOC3	0.457331	0.123418	Apolipoprotein C-III
P02686	MBP	0.360732	0.616419	Myelin basic protein
P02786	TFRC	0.201652	0.379009	Transferrin receptor protein 1;Transferrin receptor protein 1, serum form
P02792	FTL	-0.485167	0.397669	Ferritin light chain
P02794	FTH1	-0.351861	0.34835	Ferritin heavy chain;Ferritin heavy chain, N-terminally processed
P02795;P13640	MT2A;MT1G	0.199248	0.0991187	Metallothionein-2;Metallothionein-1G
P03905	MT-ND4	-0.970523	1.29394	NADH-ubiquinone oxidoreductase chain 4
P03915	MT-ND5	-0.521306	0.835143	NADH-ubiquinone oxidoreductase chain 5
P03928	MT-ATP8	1.01022	0.47717	ATP synthase protein 8
P04035	HMGCR	0.675536	0.560742	3-hydroxy-3-methylglutaryl-coenzyme A reductase
P04040	CAT	0.283961	0.555766	Catalase
P04049	RAF1	0.136844	0.249112	RAF proto-oncogene serine/threonine-protein kinase
P04062	GBA	0.00765419	0.0298309	Glucosylceramidase
P04075	ALDOA	-0.0938911	0.989165	Fructose-bisphosphate aldolase A
P04080	CSTB	0.00593631	0.00796944	Cystatin-B
P04083	ANXA1	-0.0666345	0.209517	Annexin A1
P04114	APOB	0.644845	0.536351	Apolipoprotein B-100;Apolipoprotein B-48
P04150	NR3C1	-0.477528	2.83419	Glucocorticoid receptor
P04156	PRNP	0.476956	1.55965	Major prion protein
P04179	SOD2	0.120986	0.153473	Superoxide dismutase [Mn], mitochondrial
P04181	OAT	0.0587196	0.25795	Ornithine aminotransferase, mitochondrial;Ornithine aminotransferase, hepatic form;Ornithine aminotransferase, renal form
P04183	TK1	-0.349046	0.919643	Thymidine kinase, cytosolic
P04350	TUBB4A	-0.0799351	0.0895834	Tubulin beta-4A chain
P04406	GAPDH	-0.178981	0.833933	Glyceraldehyde-3-phosphate dehydrogenase
P04424	ASL	-0.20631	0.601997	Argininosuccinate lyase
P04439	HLA-A	-0.11611	0.234638	HLA class I histocompatibility antigen, A-3 alpha chain
P04626	ERBB2	0.471635	0.617311	Receptor tyrosine-protein kinase erbB-2
P04632	CAPNS1	-0.0247326	0.0355948	Calpain small subunit 1
P04637	TP53	0.263819	0.782547	Cellular tumor antigen p53
P04731	MT1A	1.14462	0.464867	Metallothionein-1A
P04792	HSPB1	-0.151535	0.896536	Heat shock protein beta-1
P04818	TYMS	0.320169	1.38438	Thymidylate synthase
P04843	RPN1	-0.20847	1.40672	Dolichyl-diphosphooligosaccharide--protein glycosyltransferase subunit 1
P04844	RPN2	-0.131289	0.801706	Dolichyl-diphosphooligosaccharide--protein glycosyltransferase subunit 2
P04899	GNAI2	-0.0942465	0.322286	Guanine nucleotide-binding protein G(i) subunit alpha-2
P04920	SLC4A2	-0.382586	0.879129	Anion exchange protein 2
P05023	ATP1A1	0.0566368	0.283319	Sodium/potassium-transporting ATPase subunit alpha-1
P05026	ATP1B1	0.0543779	0.124407	Sodium/potassium-transporting ATPase subunit beta-1
P05067	APP	0.764636	2.70933	Amyloid beta A4 protein;N-APP;Soluble APP-alpha;Soluble APP-beta;C99;Beta-amyloid protein 42;Beta-amyloid protein 40;C83;P3(42);P3(40);C80;Gamma-secretase C-terminal fragment 59;Gamma-secretase C-terminal fragment 57;Gamma-secretase C-terminal fragment 50;C31
P05114	HMGN1	1.33642	0.696394	Non-histone chromosomal protein HMG-14
P05121	SERPINE1	-0.0687854	0.1307	Plasminogen activator inhibitor 1
P05141	SLC25A5	-0.317081	0.938957	ADP/ATP translocase 2;ADP/ATP translocase 2, N-terminally processed
P05161	ISG15	-0.426347	0.89347	Ubiquitin-like protein ISG15
P05165	PCCA	-0.257432	0.764985	Propionyl-CoA carboxylase alpha chain, mitochondrial
P05166	PCCB	0.0843226	0.205811	Propionyl-CoA carboxylase beta chain, mitochondrial
P05198	EIF2S1	0.0275237	0.0868033	Eukaryotic translation initiation factor 2 subunit 1
P05204	HMGN2	-0.844941	0.305779	Non-histone chromosomal protein HMG-17
P05386	RPLP1	-0.0666033	0.302417	60S acidic ribosomal protein P1
P05387	RPLP2	-0.329318	1.11122	60S acidic ribosomal protein P2
P05388;Q8NHW5	RPLP0;RPLP0P6	-0.0954463	0.583167	60S acidic ribosomal protein P0;60S acidic ribosomal protein P0-like
P05412	JUN	-0.676673	0.441305	Transcription factor AP-1
P05423	POLR3D	-0.464952	0.348167	DNA-directed RNA polymerase III subunit RPC4
P05455	SSB	0.338869	0.733755	Lupus La protein
P05549	TFAP2A	0.114526	0.64569	Transcription factor AP-2-alpha
P05556	ITGB1	0.217745	1.61424	Integrin beta-1
P05783	KRT18	-0.294806	0.89844	Keratin, type I cytoskeletal 18
P05976;P08590	MYL1;MYL3	-0.85816	0.565818	Myosin light chain 1/3, skeletal muscle isoform;Myosin light chain 3
P05997	COL5A2	0.0858326	0.171389	Collagen alpha-2(V) chain
P06132	UROD	-0.162375	1.57777	Uroporphyrinogen decarboxylase
P06280	GLA	-1.06494	1.94668	Alpha-galactosidase A
P06396	GSN	0.111887	0.306904	Gelsolin
P06400	RB1	0.0472991	0.0873771	Retinoblastoma-associated protein
P06454	PTMA	0.794378	1.69257	Prothymosin alpha;Prothymosin alpha, N-terminally processed;Thymosin alpha-1
P06493	CDK1	0.154676	0.600899	Cyclin-dependent kinase 1
P06576	ATP5B	-0.0265427	0.0755263	ATP synthase subunit beta, mitochondrial
P06703	S100A6	0.385078	1.89709	Protein S100-A6
P06730	EIF4E	0.0172691	0.0924584	Eukaryotic translation initiation factor 4E
P06733	ENO1	-0.220565	1.20008	Alpha-enolase
P06737	PYGL	-0.0427291	0.0830253	Glycogen phosphorylase, liver form
P06744	GPI	-0.0364037	0.0893999	Glucose-6-phosphate isomerase
P06746	POLB	-0.0530567	0.178852	DNA polymerase beta
P06748	NPM1	-0.214928	1.11752	Nucleophosmin
P06753	TPM3	0.177265	0.476883	Tropomyosin alpha-3 chain
P06756	ITGAV	0.0456524	0.207004	Integrin alpha-V;Integrin alpha-V heavy chain;Integrin alpha-V light chain
P06865	HEXA	-0.601695	2.92772	Beta-hexosaminidase subunit alpha
P07099	EPHX1	0.0504538	0.363702	Epoxide hydrolase 1
P07108	DBI	-0.0964673	0.214827	Acyl-CoA-binding protein
P07203	GPX1	0.213376	0.843093	Glutathione peroxidase 1
P07237	P4HB	0.00316811	0.00809595	Protein disulfide-isomerase
P07305	H1F0	-0.333112	0.375294	Histone H1.0;Histone H1.0, N-terminally processed
P07311	ACYP1	0.0799872	0.113066	Acylphosphatase-1
P07339	CTSD	-0.0101776	0.0572419	Cathepsin D;Cathepsin D light chain;Cathepsin D heavy chain
P07355;A6NMY6	ANXA2;ANXA2P2	-0.660423	2.27335	Annexin A2;Putative annexin A2-like protein
P07384	CAPN1	-0.0227852	0.0629371	Calpain-1 catalytic subunit
P07437	TUBB	0.135334	1.5536	Tubulin beta chain
P07602	PSAP	0.747503	1.0046	Prosaposin;Saposin-A;Saposin-B-Val;Saposin-B;Saposin-C;Saposin-D
P07686	HEXB	-0.178477	0.579576	Beta-hexosaminidase subunit beta;Beta-hexosaminidase subunit beta chain B;Beta-hexosaminidase subunit beta chain A
P07711	CTSL	0.516794	1.6014	Cathepsin L1;Cathepsin L1 heavy chain;Cathepsin L1 light chain
P07737	PFN1	-0.190824	1.58608	Profilin-1
P07738	BPGM	-0.536947	0.649464	Bisphosphoglycerate mutase
P07741	APRT	0.165318	0.455162	Adenine phosphoribosyltransferase
P07814	EPRS	-0.093668	0.934662	Bifunctional glutamate/proline--tRNA ligase;Glutamate--tRNA ligase;Proline--tRNA ligase
P07858	CTSB	-0.369026	0.605475	Cathepsin B;Cathepsin B light chain;Cathepsin B heavy chain
P07900	HSP90AA1	-0.128174	0.294079	Heat shock protein HSP 90-alpha
P07910	HNRNPC	-0.736524	1.92859	Heterogeneous nuclear ribonucleoproteins C1/C2
P07919	UQCRH	-0.0589631	0.102973	Cytochrome b-c1 complex subunit 6, mitochondrial
P07947	YES1	-0.20611	0.801833	Tyrosine-protein kinase Yes
P07948	LYN	-0.153017	0.26027	Tyrosine-protein kinase Lyn
P07951	TPM2	0.163898	0.3315	Tropomyosin beta chain
P07954	FH	0.235449	1.41996	Fumarate hydratase, mitochondrial
P07992	ERCC1	0.140476	0.284781	DNA excision repair protein ERCC-1
P08047	SP1	0.28046	2.07781	Transcription factor Sp1
P08069	IGF1R	1.64689	0.928691	Insulin-like growth factor 1 receptor;Insulin-like growth factor 1 receptor alpha chain;Insulin-like growth factor 1 receptor beta chain
P08123	COL1A2	0.0714836	0.0599307	Collagen alpha-2(I) chain
P08133	ANXA6	-0.0896263	0.263943	Annexin A6
P08195	SLC3A2	-0.188341	0.541219	4F2 cell-surface antigen heavy chain
P08236	GUSB	-0.072038	0.0699841	Beta-glucuronidase
P08237	PFKM	-0.072904	0.168325	ATP-dependent 6-phosphofructokinase, muscle type
P08238	HSP90AB1	-0.100089	1.03234	Heat shock protein HSP 90-beta
P08240	SRPR	0.0762978	1.13122	Signal recognition particle receptor subunit alpha
P08243	ASNS	-0.237435	1.15707	Asparagine synthetase [glutamine-hydrolyzing]
P08397	HMBS	0.262671	1.33782	Porphobilinogen deaminase
P08559	PDHA1	-0.00821622	0.0248739	Pyruvate dehydrogenase E1 component subunit alpha, somatic form, mitochondrial
P08571	CD14	0.12419	0.11496	Monocyte differentiation antigen CD14;Monocyte differentiation antigen CD14, urinary form;Monocyte differentiation antigen CD14, membrane-bound form
P08574	CYC1	-0.245628	0.829701	Cytochrome c1, heme protein, mitochondrial
P08579	SNRPB2	-0.0287317	0.130134	U2 small nuclear ribonucleoprotein B
P08582	MFI2	-0.263625	0.0882009	Melanotransferrin
P08621	SNRNP70	-0.188121	0.632519	U1 small nuclear ribonucleoprotein 70 kDa
P08648	ITGA5	-0.0628471	0.101109	Integrin alpha-5;Integrin alpha-5 heavy chain;Integrin alpha-5 light chain
P08651	NFIC	0.56119	1.35985	Nuclear factor 1 C-type
P08670	VIM	-0.988332	1.47195	Vimentin
P08708	RPS17	-0.138479	0.262885	40S ribosomal protein S17
P08754	GNAI3	-0.141294	0.362526	Guanine nucleotide-binding protein G(k) subunit alpha
P08758	ANXA5	0.169535	0.386933	Annexin A5
P08865	RPSA	-0.0884959	1.43408	40S ribosomal protein SA
P09001	MRPL3	0.200186	0.590162	39S ribosomal protein L3, mitochondrial
P09012	SNRPA	-0.248176	0.497764	U1 small nuclear ribonucleoprotein A
P09038	FGF2	0.333911	0.651921	Fibroblast growth factor 2
P09104	ENO2	-0.487801	0.677933	Gamma-enolase
P09110	ACAA1	0.358732	0.877125	3-ketoacyl-CoA thiolase, peroxisomal
P09132	SRP19	0.219802	0.631663	Signal recognition particle 19 kDa protein
P09211	GSTP1	-0.101412	0.6639	Glutathione S-transferase P
P09234	SNRPC	0.140291	0.282778	U1 small nuclear ribonucleoprotein C
P09382	LGALS1	-0.253347	1.45861	Galectin-1
P09417	QDPR	0.179075	1.40045	Dihydropteridine reductase
P09429	HMGB1	0.167816	0.572601	High mobility group protein B1
P09488	GSTM1	-0.109513	0.431174	Glutathione S-transferase Mu 1
P09496	CLTA	-0.265022	0.143321	Clathrin light chain A
P09497	CLTB	-0.198327	0.387706	Clathrin light chain B
P09525	ANXA4	-0.569066	1.22104	Annexin A4
P09543	CNP	0.0941092	0.895083	2,3-cyclic-nucleotide 3-phosphodiesterase
P09601	HMOX1	-0.165513	0.301562	Heme oxygenase 1
P09622	DLD	0.0686137	0.187037	Dihydrolipoyl dehydrogenase, mitochondrial
P09651;Q32P51	HNRNPA1;HNRNPA1L2	-0.0455119	0.0651208	Heterogeneous nuclear ribonucleoprotein A1;Heterogeneous nuclear ribonucleoprotein A1, N-terminally processed;Heterogeneous nuclear ribonucleoprotein A1-like 2
P09661	SNRPA1	-0.0282345	0.0586032	U2 small nuclear ribonucleoprotein A
P09668	CTSH	-0.622339	0.314114	Pro-cathepsin H;Cathepsin H mini chain;Cathepsin H;Cathepsin H heavy chain;Cathepsin H light chain
P09874	PARP1	-0.137159	0.698524	Poly [ADP-ribose] polymerase 1
P09884	POLA1	0.171766	1.01078	DNA polymerase alpha catalytic subunit
P09913	IFIT2	-1.32355	1.00155	Interferon-induced protein with tetratricopeptide repeats 2
P09914	IFIT1	0.130667	0.155962	Interferon-induced protein with tetratricopeptide repeats 1
P09960	LTA4H	0.0264537	0.0948417	Leukotriene A-4 hydrolase
P09972	ALDOC	-0.424105	0.475872	Fructose-bisphosphate aldolase C
Q71UI9;P0C0S5	H2AFV;H2AFZ	-0.598907	0.489222	Histone H2A.V;Histone H2A.Z
Q99878;Q96KK5;Q6FI13;P0C0S8;Q9BTM1;Q16777;P20671	HIST1H2AJ;HIST1H2AH;HIST2H2AA3;HIST1H2AG;H2AFJ;HIST2H2AC;HIST1H2AD	-0.716456	1.24663	Histone H2A type 1-J;Histone H2A type 1-H;Histone H2A type 2-A;Histone H2A type 1;Histone H2A.J;Histone H2A type 2-C;Histone H2A type 1-D
P0CG12	CHTF8	0.723237	0.418885	Chromosome transmission fidelity protein 8 homolog isoform 2
P0CG30;P0CG29	GSTT2B;GSTT2	-0.238777	0.898932	Glutathione S-transferase theta-2B;Glutathione S-transferase theta-2
P0DI82;P0DI81	TRAPPC2B;TRAPPC2	0.100403	0.189781	Trafficking protein particle complex subunit 2B;Trafficking protein particle complex subunit 2
P0DMV9;P0DMV8	HSPA1B;HSPA1A	-0.0416622	0.108353	Heat shock 70 kDa protein 1B;Heat shock 70 kDa protein 1A
P0DN76;Q01081	U2AF1	0.0748094	0.324018	Splicing factor U2AF 35 kDa subunit
P0DN79;P35520	CBS	0.0732352	0.179777	Cystathionine beta-synthase
P0DP25;P0DP24;P0DP23		0.46251	0.62911
P0DP91;Q8N328	PGBD3	0.0556253	0.051692	PiggyBac transposable element-derived protein 3
P0DPB6		0.0059433	0.00682094
P0DPD7;P0DPD8		0.105551	0.406972
P10109	FDX1	0.854176	0.416131	Adrenodoxin, mitochondrial
P10124	SRGN	1.58368	0.708174	Serglycin
P10155	TROVE2	0.139817	1.00912	60 kDa SS-A/Ro ribonucleoprotein
P10244	MYBL2	0.588764	1.01901	Myb-related protein B
P10253	GAA	-0.0467141	0.0914543	Lysosomal alpha-glucosidase;76 kDa lysosomal alpha-glucosidase;70 kDa lysosomal alpha-glucosidase
P10301	RRAS	-0.229737	0.579114	Ras-related protein R-Ras
P10321	HLA-C	0.12075	0.112701	HLA class I histocompatibility antigen, Cw-7 alpha chain
P10398	ARAF	-0.0607592	0.167895	Serine/threonine-protein kinase A-Raf
P10515	DLAT	0.124942	0.833112	Dihydrolipoyllysine-residue acetyltransferase component of pyruvate dehydrogenase complex, mitochondrial
P10586	PTPRF	0.410387	1.65974	Receptor-type tyrosine-protein phosphatase F
P10588	NR2F6	-0.400771	0.241319	Nuclear receptor subfamily 2 group F member 6
P10589	NR2F1	0.0706927	0.194276	COUP transcription factor 1
P10599	TXN	0.206626	0.791272	Thioredoxin
P10606	COX5B	-0.348935	1.26494	Cytochrome c oxidase subunit 5B, mitochondrial
P10619	CTSA	-0.438914	0.915319	Lysosomal protective protein;Lysosomal protective protein 32 kDa chain;Lysosomal protective protein 20 kDa chain
P10620	MGST1	-0.560527	1.22329	Microsomal glutathione S-transferase 1
P10636	MAPT	0.181594	0.0813931	Microtubule-associated protein tau
P10644	PRKAR1A	0.306164	0.863971	cAMP-dependent protein kinase type I-alpha regulatory subunit;cAMP-dependent protein kinase type I-alpha regulatory subunit, N-terminally processed
P10646	TFPI	0.000455858	0.00107514	Tissue factor pathway inhibitor
P10768	ESD	-0.0196114	0.05193	S-formylglutathione hydrolase
P10809	HSPD1	0.0286026	0.111021	60 kDa heat shock protein, mitochondrial
P10909	CLU	-0.45531	0.273911	Clusterin;Clusterin beta chain;Clusterin alpha chain
P11021	HSPA5	-0.132733	1.1344	78 kDa glucose-regulated protein
P11047	LAMC1	0.253436	0.254887	Laminin subunit gamma-1
P11117	ACP2	-0.297366	1.06131	Lysosomal acid phosphatase
P11142	HSPA8	-0.0925293	0.750119	Heat shock cognate 71 kDa protein
P11166	SLC2A1	-0.233322	2.3641	Solute carrier family 2, facilitated glucose transporter member 1
P11169;Q8TDB8	SLC2A3;SLC2A14	-0.115491	0.0691727	Solute carrier family 2, facilitated glucose transporter member 3;Solute carrier family 2, facilitated glucose transporter member 14
P11171	EPB41	0.0159448	0.0256015	Protein 4.1
P11172	UMPS	-0.0436077	0.161182	Uridine 5-monophosphate synthase;Orotate phosphoribosyltransferase;Orotidine 5-phosphate decarboxylase
P11177	PDHB	-0.0209033	0.0720786	Pyruvate dehydrogenase E1 component subunit beta, mitochondrial
P11182	DBT	0.133287	0.294433	Lipoamide acyltransferase component of branched-chain alpha-keto acid dehydrogenase complex, mitochondrial
P11216	PYGB	-0.141357	0.883248	Glycogen phosphorylase, brain form
P11233	RALA	0.247723	0.150409	Ras-related protein Ral-A
P11234	RALB	-0.00841013	0.0143594	Ras-related protein Ral-B
P11274	BCR	1.09771	0.470721	Breakpoint cluster region protein
P11279	LAMP1	-0.00985146	0.0147004	Lysosome-associated membrane glycoprotein 1
P11310	ACADM	0.0810369	0.129552	Medium-chain specific acyl-CoA dehydrogenase, mitochondrial
P11387	TOP1	-0.400962	3.22609	DNA topoisomerase 1
P11388	TOP2A	-0.770414	1.89422	DNA topoisomerase 2-alpha
P11413	G6PD	-0.111294	0.290511	Glucose-6-phosphate 1-dehydrogenase
P11441	UBL4A	0.193211	0.329089	Ubiquitin-like protein 4A
P11498	PC	-0.00810877	0.0293784	Pyruvate carboxylase, mitochondrial
P11586	MTHFD1	0.165897	0.978648	C-1-tetrahydrofolate synthase, cytoplasmic;Methylenetetrahydrofolate dehydrogenase;Methenyltetrahydrofolate cyclohydrolase;Formyltetrahydrofolate synthetase;C-1-tetrahydrofolate synthase, cytoplasmic, N-terminally processed
P11717	IGF2R	-0.0187995	0.0371392	Cation-independent mannose-6-phosphate receptor
P11766	ADH5	0.168749	0.574236	Alcohol dehydrogenase class-3
P11802	CDK4	0.182084	1.05955	Cyclin-dependent kinase 4
P11908	PRPS2	-0.119751	0.579944	Ribose-phosphate pyrophosphokinase 2
P11940;Q9H361	PABPC1;PABPC3	-0.0868651	0.312979	Polyadenylate-binding protein 1;Polyadenylate-binding protein 3
P12004	PCNA	-0.0550626	0.157335	Proliferating cell nuclear antigen
P12074	COX6A1	-1.78125	0.696308	Cytochrome c oxidase subunit 6A1, mitochondrial
P12081	HARS	-0.0426114	0.101598	Histidine--tRNA ligase, cytoplasmic
P12109	COL6A1	-0.224082	1.34852	Collagen alpha-1(VI) chain
P12111	COL6A3	0.563194	0.555073	Collagen alpha-3(VI) chain
P12235	SLC25A4	-0.675739	1.99521	ADP/ATP translocase 1
P12236	SLC25A6	-0.458928	0.705194	ADP/ATP translocase 3;ADP/ATP translocase 3, N-terminally processed
P12268	IMPDH2	0.00819715	0.0404087	Inosine-5-monophosphate dehydrogenase 2
P12270	TPR	-0.0205205	0.0523372	Nucleoprotein TPR
P12277	CKB	-0.928671	0.588191	Creatine kinase B-type
P12532	CKMT1A	0.0486616	0.0739837	Creatine kinase U-type, mitochondrial
P12694	BCKDHA	-0.0308825	0.169763	2-oxoisovalerate dehydrogenase subunit alpha, mitochondrial
P12814	ACTN1	-0.528707	2.49413	Alpha-actinin-1
P12931	SRC	-0.0708866	0.414774	Proto-oncogene tyrosine-protein kinase Src
P12955	PEPD	0.218297	0.752989	Xaa-Pro dipeptidase
P12956	XRCC6	0.0284481	0.129422	X-ray repair cross-complementing protein 6
P13010	XRCC5	0.0196063	0.0792609	X-ray repair cross-complementing protein 5
P13051	UNG	-0.0771859	0.204362	Uracil-DNA glycosylase
P13073	COX4I1	0.320429	1.21342	Cytochrome c oxidase subunit 4 isoform 1, mitochondrial
P13196	ALAS1	0.133057	0.607707	5-aminolevulinate synthase, nonspecific, mitochondrial
P13284	IFI30	1.6174	0.593388	Gamma-interferon-inducible lysosomal thiol reductase
P13473	LAMP2	0.0736256	0.0606089	Lysosome-associated membrane glycoprotein 2
P13489	RNH1	0.0314833	0.0589689	Ribonuclease inhibitor
P13498	CYBA	0.202743	0.340242	Cytochrome b-245 light chain
P13639	EEF2	-0.0404193	0.286279	Elongation factor 2
P13667	PDIA4	0.0700722	0.180475	Protein disulfide-isomerase A4
P13674	P4HA1	0.0731665	0.0696133	Prolyl 4-hydroxylase subunit alpha-1
P13693	TPT1	-0.172981	0.311838	Translationally-controlled tumor protein
P13716	ALAD	-0.1213	0.196276	Delta-aminolevulinic acid dehydratase
P13797	PLS3	0.17472	0.505335	Plastin-3
P13798	APEH	0.0776984	0.213751	Acylamino-acid-releasing enzyme
P13804	ETFA	0.274429	0.641415	Electron transfer flavoprotein subunit alpha, mitochondrial
P13807	GYS1	0.0423107	0.108171	Glycogen [starch] synthase, muscle
P13861	PRKAR2A	-0.274371	2.2003	cAMP-dependent protein kinase type II-alpha regulatory subunit
P13984	GTF2F2	0.0391553	0.0425247	General transcription factor IIF subunit 2
P13987	CD59	-0.323102	0.24309	CD59 glycoprotein
P13995	MTHFD2	0.176982	0.546712	Bifunctional methylenetetrahydrofolate dehydrogenase/cyclohydrolase, mitochondrial;NAD-dependent methylenetetrahydrofolate dehydrogenase;Methenyltetrahydrofolate cyclohydrolase
P14174	MIF	0.122897	0.334983	Macrophage migration inhibitory factor
P14209	CD99	0.557496	1.28654	CD99 antigen
P14314	PRKCSH	0.218694	0.673616	Glucosidase 2 subunit beta
P14324	FDPS	0.185638	0.600945	Farnesyl pyrophosphate synthase
P14373	TRIM27	-0.0572433	0.103812	Zinc finger protein RFP
P14550	AKR1A1	-0.0380656	0.0796782	Alcohol dehydrogenase [NADP(+)]
P14618	PKM	0.0242004	0.222014	Pyruvate kinase PKM
P14625	HSP90B1	0.0963383	0.331799	Endoplasmin
P14635	CCNB1	0.109633	0.116933	G2/mitotic-specific cyclin-B1
P14649	MYL6B	-0.22532	0.403547	Myosin light chain 6B
P14678	SNRPB	-0.103542	0.280883	Small nuclear ribonucleoprotein-associated proteins B and B
P14735	IDE	-0.0529741	0.302702	Insulin-degrading enzyme
P14854	COX6B1	-0.0831649	0.117927	Cytochrome c oxidase subunit 6B1
P14859;Q9UKI9;P09086	POU2F1;POU2F3;POU2F2	0.0205975	0.0274842	POU domain, class 2, transcription factor 1;POU domain, class 2, transcription factor 3;POU domain, class 2, transcription factor 2
P14866	HNRNPL	-0.627577	2.15054	Heterogeneous nuclear ribonucleoprotein L
P14868	DARS	-0.121883	1.8523	Aspartate--tRNA ligase, cytoplasmic
P14923	JUP	0.212876	0.251317	Junction plakoglobin
P14927	UQCRB	-0.705448	3.177	Cytochrome b-c1 complex subunit 7
P15056	BRAF	0.913272	2.50882	Serine/threonine-protein kinase B-raf
P15121	AKR1B1	0.0877857	0.596048	Aldose reductase
P15151	PVR	0.0568867	0.129647	Poliovirus receptor
P15170	GSPT1	0.0354894	0.151839	Eukaryotic peptide chain release factor GTP-binding subunit ERF3A
P15289	ARSA	-1.31227	0.963444	Arylsulfatase A;Arylsulfatase A component B;Arylsulfatase A component C
P15311	EZR	-0.0612087	0.192366	Ezrin
P15336	ATF2	-0.252979	0.214225	Cyclic AMP-dependent transcription factor ATF-2
P15374	UCHL3	0.319733	0.98672	Ubiquitin carboxyl-terminal hydrolase isozyme L3
P15407	FOSL1	0.156449	0.413916	Fos-related antigen 1
P15408	FOSL2	0.726117	0.394401	Fos-related antigen 2
P15529	CD46	0.263719	0.665087	Membrane cofactor protein
P15531	NME1	0.0184441	0.156774	Nucleoside diphosphate kinase A
P15559	NQO1	0.0809377	0.332164	NAD(P)H dehydrogenase [quinone] 1
P15586	GNS	0.107522	0.551518	N-acetylglucosamine-6-sulfatase
P15735	PHKG2	0.0852464	0.322297	Phosphorylase b kinase gamma catalytic chain, liver/testis isoform
P15880	RPS2	0.00823848	0.0322871	40S ribosomal protein S2
P15923	TCF3	0.622735	0.570168	Transcription factor E2-alpha
P15924	DSP	-0.150548	1.08256	Desmoplakin
P15927	RPA2	0.131443	0.259198	Replication protein A 32 kDa subunit
P16035	TIMP2	0.750296	0.437486	Metalloproteinase inhibitor 2
P16070	CD44	0.137869	0.341498	CD44 antigen
P16083	NQO2	0.118268	0.327219	Ribosyldihydronicotinamide dehydrogenase [quinone]
P16104	H2AFX	-0.585678	0.527148	Histone H2AX
P16144	ITGB4	0.691521	0.534087	Integrin beta-4
P16152	CBR1	0.0628974	0.19349	Carbonyl reductase [NADPH] 1
P16157	ANK1	0.033287	0.125314	Ankyrin-1
P16219	ACADS	0.195541	0.230689	Short-chain specific acyl-CoA dehydrogenase, mitochondrial
P16220	CREB1	1.94151	1.11181	Cyclic AMP-responsive element-binding protein 1
P16278	GLB1	-0.712639	1.45318	Beta-galactosidase
P16298	PPP3CB	-0.127329	0.388102	Serine/threonine-protein phosphatase 2B catalytic subunit beta isoform
P16333	NCK1	0.107806	0.173095	Cytoplasmic protein NCK1
P16383	GCFC2	0.0674044	0.270807	GC-rich sequence DNA-binding factor 2
P16401	HIST1H1B	-0.275054	0.832372	Histone H1.5
P16402;Q02539	HIST1H1D;HIST1H1A	-3.19985	0.824463	Histone H1.3;Histone H1.1
P16403	HIST1H1C	-0.0774562	0.241394	Histone H1.2
P16435	POR	-0.0109552	0.0299224	NADPH--cytochrome P450 reductase
P16455	MGMT	0.15261	0.398803	Methylated-DNA--protein-cysteine methyltransferase
P16591	FER	-0.822122	0.88097	Tyrosine-protein kinase Fer
P16615	ATP2A2	-0.397365	1.7951	Sarcoplasmic/endoplasmic reticulum calcium ATPase 2
P16885	PLCG2	0.0988477	0.134962	1-phosphatidylinositol 4,5-bisphosphate phosphodiesterase gamma-2
P16930	FAH	-0.203532	3.05889	Fumarylacetoacetase
P16949	STMN1	0.16245	0.306422	Stathmin
P16989	YBX3	0.209187	0.438395	Y-box-binding protein 3
P17010	ZFX	-0.196412	0.125765	Zinc finger X-chromosomal protein
P17028	ZNF24	0.166347	0.257888	Zinc finger protein 24
P17029	ZKSCAN1	0.818809	0.81646	Zinc finger protein with KRAB and SCAN domains 1
P17050	NAGA	-0.0918776	0.0511947	Alpha-N-acetylgalactosaminidase
P17096	HMGA1	0.731988	0.675067	High mobility group protein HMG-I/HMG-Y
P17152	TMEM11	-0.313435	1.46602	Transmembrane protein 11, mitochondrial
P17174	GOT1	0.202774	0.484486	Aspartate aminotransferase, cytoplasmic
P17252;P05771	PRKCA;PRKCB	-0.279634	0.107836	Protein kinase C alpha type;Protein kinase C beta type
P17480	UBTF	0.450175	1.70778	Nucleolar transcription factor 1
P17568	NDUFB7	-1.26941	1.06456	NADH dehydrogenase [ubiquinone] 1 beta subcomplex subunit 7
P17612	PRKACA	-0.02167	0.0300542	cAMP-dependent protein kinase catalytic subunit alpha
P17655	CAPN2	0.185254	0.781208	Calpain-2 catalytic subunit
P17676	CEBPB	1.79056	2.44844	CCAAT/enhancer-binding protein beta
P17706	PTPN2	-0.0129299	0.0256988	Tyrosine-protein phosphatase non-receptor type 2
P17707	AMD1	-0.217709	0.617128	S-adenosylmethionine decarboxylase proenzyme;S-adenosylmethionine decarboxylase alpha chain;S-adenosylmethionine decarboxylase beta chain
P17812	CTPS1	0.126403	0.423523	CTP synthase 1
P17813	ENG	0.687382	0.421634	Endoglin
P17844	DDX5	0.203403	1.72007	Probable ATP-dependent RNA helicase DDX5
P17858	PFKL	-0.0303624	0.0559019	ATP-dependent 6-phosphofructokinase, liver type
P17900	GM2A	-0.378061	0.148873	Ganglioside GM2 activator;Ganglioside GM2 activator isoform short
P17931	LGALS3	-0.110907	0.599167	Galectin-3
P17980	PSMC3	-0.0695133	0.339095	26S protease regulatory subunit 6A
P17987	TCP1	-0.138229	1.10903	T-complex protein 1 subunit alpha
P18031	PTPN1	0.260334	1.91305	Tyrosine-protein phosphatase non-receptor type 1
P18074	ERCC2	0.00501251	0.019774	TFIIH basal transcription factor complex helicase XPD subunit
P18077	RPL35A	-0.500764	0.428486	60S ribosomal protein L35a
P18084	ITGB5	0.704797	0.376553	Integrin beta-5
P18085	ARF4	0.18819	0.588111	ADP-ribosylation factor 4
P18124	RPL7	-0.177313	0.545834	60S ribosomal protein L7
P18206	VCL	0.130511	0.272323	Vinculin
P18433	PTPRA	-0.187396	0.163836	Receptor-type tyrosine-protein phosphatase alpha
P18440	NAT1	-0.315018	0.493561	Arylamine N-acetyltransferase 1
P18583	SON	-0.182425	0.655724	Protein SON
P18615	NELFE	0.0246182	0.068512	Negative elongation factor E
P18621	RPL17	-0.318076	0.555167	60S ribosomal protein L17
P18669	PGAM1	-0.0214488	0.0583741	Phosphoglycerate mutase 1
P18754	RCC1	0.106252	0.428223	Regulator of chromosome condensation
P18858	LIG1	0.289383	1.66403	DNA ligase 1
P18859	ATP5J	0.207495	0.609528	ATP synthase-coupling factor 6, mitochondrial
P18887	XRCC1	0.160457	1.22734	DNA repair protein XRCC1
P19021	PAM	-0.125772	0.0995553	Peptidyl-glycine alpha-amidating monooxygenase;Peptidylglycine alpha-hydroxylating monooxygenase;Peptidyl-alpha-hydroxyglycine alpha-amidating lyase
P19174	PLCG1	0.141545	0.641846	1-phosphatidylinositol 4,5-bisphosphate phosphodiesterase gamma-1
P19338	NCL	-0.0561568	0.0971077	Nucleolin
P19367	HK1	-1.23826	2.57318	Hexokinase-1
P19387	POLR2C	-0.0675913	0.470601	DNA-directed RNA polymerase II subunit RPB3
P19388	POLR2E	-0.211713	0.774374	DNA-directed RNA polymerases I, II, and III subunit RPABC1
P19404	NDUFV2	0.00904974	0.0145706	NADH dehydrogenase [ubiquinone] flavoprotein 2, mitochondrial
P19419	ELK1	0.839875	0.434668	ETS domain-containing protein Elk-1
P19438	TNFRSF1A	0.289974	1.10172	Tumor necrosis factor receptor superfamily member 1A;Tumor necrosis factor receptor superfamily member 1A, membrane form;Tumor necrosis factor-binding protein 1
P19440;A6NGU5;P36268	GGT1;GGT3P;GGT2	-0.270519	0.648864	Gamma-glutamyltranspeptidase 1;Gamma-glutamyltranspeptidase 1 heavy chain;Gamma-glutamyltranspeptidase 1 light chain;Putative gamma-glutamyltranspeptidase 3;Putative gamma-glutamyltranspeptidase 3 heavy chain;Putative gamma-glutamyltranspeptidase 3 light chain;Inactive gamma-glutamyltranspeptidase 2
P19447	ERCC3	0.117026	0.401623	TFIIH basal transcription factor complex helicase XPB subunit
P19525	EIF2AK2	-0.2034	0.886218	Interferon-induced, double-stranded RNA-activated protein kinase
P19532	TFE3	0.98583	0.752266	Transcription factor E3
P19623	SRM	0.103486	0.340815	Spermidine synthase
P19784	CSNK2A2	0.00880623	0.0498091	Casein kinase II subunit alpha
P19793	RXRA	-0.0863673	0.603627	Retinoic acid receptor RXR-alpha
P19838	NFKB1	0.180838	0.53172	Nuclear factor NF-kappa-B p105 subunit;Nuclear factor NF-kappa-B p50 subunit
P20042	EIF2S2	0.252774	0.861038	Eukaryotic translation initiation factor 2 subunit 2
P20073	ANXA7	0.145149	0.255184	Annexin A7
P20226;Q6SJ96	TBP;TBPL2	0.564889	1.2459	TATA-box-binding protein;TATA box-binding protein-like protein 2
P20248	CCNA2	-0.0268548	0.0312549	Cyclin-A2
P20290	BTF3	0.0293821	0.0698883	Transcription factor BTF3
P20338	RAB4A	0.00858306	0.0138087	Ras-related protein Rab-4A
P20339	RAB5A	-0.160219	0.192856	Ras-related protein Rab-5A
P20340	RAB6A	0.0321681	0.0875296	Ras-related protein Rab-6A
P20585	MSH3	-0.0821768	1.78813	DNA mismatch repair protein Msh3
P20618	PSMB1	0.0362206	0.181001	Proteasome subunit beta type-1
P20645	M6PR	0.202349	0.441174	Cation-dependent mannose-6-phosphate receptor
P20674	COX5A	0.0532729	0.0954846	Cytochrome c oxidase subunit 5A, mitochondrial
P20700	LMNB1	-0.457872	1.96679	Lamin-B1
P20810	CAST	0.228683	0.34973	Calpastatin
P20839	IMPDH1	-0.154339	0.851302	Inosine-5-monophosphate dehydrogenase 1
P20936	RASA1	0.206853	1.26519	Ras GTPase-activating protein 1
P20962	PTMS	0.948228	0.759008	Parathymosin
P21127	CDK11B	0.0972506	0.724679	Cyclin-dependent kinase 11B
P21266	GSTM3	0.0838013	0.167139	Glutathione S-transferase Mu 3
P21281	ATP6V1B2	-0.205949	1.20585	V-type proton ATPase subunit B, brain isoform
P21283	ATP6V1C1	0.0197207	0.038451	V-type proton ATPase subunit C 1
P21291	CSRP1	0.064525	0.0996164	Cysteine and glycine-rich protein 1
P21333	FLNA	-0.165449	1.04795	Filamin-A
P21359	NF1	0.116776	0.168018	Neurofibromin;Neurofibromin truncated
P21399	ACO1	0.133829	0.317476	Cytoplasmic aconitate hydratase
P21589	NT5E	-0.47964	2.26076	5-nucleotidase
P21796	VDAC1	-1.12173	3.16183	Voltage-dependent anion-selective channel protein 1
P21912	SDHB	-0.388357	1.12216	Succinate dehydrogenase [ubiquinone] iron-sulfur subunit, mitochondrial
P21926	CD9	-0.137058	0.68949	CD9 antigen
P21953	BCKDHB	-0.174665	0.447491	2-oxoisovalerate dehydrogenase subunit beta, mitochondrial
P21964	COMT	0.236715	1.02174	Catechol O-methyltransferase
P21980	TGM2	-0.00980949	0.0214584	Protein-glutamine gamma-glutamyltransferase 2
P22033	MUT	-0.00938352	0.0257939	Methylmalonyl-CoA mutase, mitochondrial
P22059	OSBP	-0.0410137	0.139332	Oxysterol-binding protein 1
P22061	PCMT1	0.186015	0.867958	Protein-L-isoaspartate(D-aspartate) O-methyltransferase
P22087	FBL	-0.796895	1.94911	rRNA 2-O-methyltransferase fibrillarin
P22102	GART	0.143351	0.703315	Trifunctional purine biosynthetic protein adenosine-3;Phosphoribosylamine--glycine ligase;Phosphoribosylformylglycinamidine cyclo-ligase;Phosphoribosylglycinamide formyltransferase
P22234	PAICS	0.0874685	0.214788	Multifunctional protein ADE2;Phosphoribosylaminoimidazole-succinocarboxamide synthase;Phosphoribosylaminoimidazole carboxylase
P22307	SCP2	0.189905	0.661026	Non-specific lipid-transfer protein
P22314	UBA1	0.069149	0.502958	Ubiquitin-like modifier-activating enzyme 1
P22392	NME2	0.0477607	0.165635	Nucleoside diphosphate kinase B
P22570	FDXR	0.128415	0.318157	NADPH:adrenodoxin oxidoreductase, mitochondrial
P22626	HNRNPA2B1	-0.518118	0.814508	Heterogeneous nuclear ribonucleoproteins A2/B1
P22670	RFX1	0.117156	0.541612	MHC class II regulatory factor RFX1
P22676	CALB2	-0.0435212	0.0406234	Calretinin
P22681	CBL	0.0684808	0.286645	E3 ubiquitin-protein ligase CBL
P22695	UQCRC2	-0.401352	1.72099	Cytochrome b-c1 complex subunit 2, mitochondrial
P22830	FECH	-0.0466207	0.18852	Ferrochelatase, mitochondrial
P23025	XPA	1.04295	1.23468	DNA repair protein complementing XP-A cells
P23193	TCEA1	0.285348	0.622798	Transcription elongation factor A protein 1
P23229	ITGA6	0.250207	1.46532	Integrin alpha-6;Integrin alpha-6 heavy chain;Integrin alpha-6 light chain;Processed integrin alpha-6
P23246	SFPQ	0.08067	0.219052	Splicing factor, proline- and glutamine-rich
P23258;Q9NRH3	TUBG1;TUBG2	0.0958945	0.927756	Tubulin gamma-1 chain;Tubulin gamma-2 chain
P23284	PPIB	-0.134886	0.642737	Peptidyl-prolyl cis-trans isomerase B
P23368	ME2	0.0375353	0.106746	NAD-dependent malic enzyme, mitochondrial
P23381	WARS	-0.335121	0.82422	Tryptophan--tRNA ligase, cytoplasmic;T1-TrpRS;T2-TrpRS
P23396	RPS3	-0.191023	0.909428	40S ribosomal protein S3
P23434	GCSH	0.2278	0.568555	Glycine cleavage system H protein, mitochondrial
P23443	RPS6KB1	-0.278235	0.660777	Ribosomal protein S6 kinase beta-1
P23458	JAK1	2.88898	5.10885	Tyrosine-protein kinase JAK1
P23497	SP100	-0.267625	0.987567	Nuclear autoantigen Sp-100
P23511	NFYA	-0.0579796	0.157804	Nuclear transcription factor Y subunit alpha
P23526	AHCY	-0.0939655	0.245543	Adenosylhomocysteinase
P23528	CFL1	-0.0751216	0.384171	Cofilin-1
P23588	EIF4B	0.0752754	0.344332	Eukaryotic translation initiation factor 4B
P23610	F8A1	0.196703	0.279303	Factor VIII intron 22 protein
P23634	ATP2B4	-0.0642452	0.152162	Plasma membrane calcium-transporting ATPase 4
P23786	CPT2	0.228902	1.45754	Carnitine O-palmitoyltransferase 2, mitochondrial
P23919	DTYMK	0.208602	0.54182	Thymidylate kinase
P23921	RRM1	0.0905603	0.554777	Ribonucleoside-diphosphate reductase large subunit
P24386	CHM	0.44487	0.165145	Rab proteins geranylgeranyltransferase component A 1
P24390	KDELR1	-0.00704703	0.00569931	ER lumen protein-retaining receptor 1
P24468	NR2F2	0.466855	0.502366	COUP transcription factor 2
P24534	EEF1B2	-0.0911388	0.501758	Elongation factor 1-beta
P24539	ATP5F1	-0.104724	0.457246	ATP synthase F(0) complex subunit B1, mitochondrial
P24592	IGFBP6	0.404961	0.248258	Insulin-like growth factor-binding protein 6
P24666	ACP1	0.184855	0.345892	Low molecular weight phosphotyrosine protein phosphatase
P24752	ACAT1	0.149292	0.557662	Acetyl-CoA acetyltransferase, mitochondrial
P24928	POLR2A	-0.458675	1.27702	DNA-directed RNA polymerase II subunit RPB1
P24941	CDK2	-0.0552349	0.180782	Cyclin-dependent kinase 2
P25098	ADRBK1	0.406177	0.449617	Beta-adrenergic receptor kinase 1
P25116	F2R	1.61811	0.864611	Proteinase-activated receptor 1
P25205	MCM3	-0.116676	0.676132	DNA replication licensing factor MCM3
P25325	MPST	0.0273215	0.0407512	3-mercaptopyruvate sulfurtransferase
P25398	RPS12	-0.122471	0.28495	40S ribosomal protein S12
P25440	BRD2	0.171902	0.424741	Bromodomain-containing protein 2
P25445	FAS	-0.590083	0.743883	Tumor necrosis factor receptor superfamily member 6
P25490	YY1	0.461379	1.47032	Transcriptional repressor protein YY1
P25685	DNAJB1	0.0927073	0.274188	DnaJ homolog subfamily B member 1
P25705	ATP5A1	-0.144147	0.453512	ATP synthase subunit alpha, mitochondrial
P25786	PSMA1	0.0333131	0.0547479	Proteasome subunit alpha type-1
P25787	PSMA2	-0.0474695	0.162971	Proteasome subunit alpha type-2
P25788	PSMA3	-0.0567112	0.121494	Proteasome subunit alpha type-3
P25789	PSMA4	-0.128411	0.518806	Proteasome subunit alpha type-4
P25963	NFKBIA	-0.029363	0.0732682	NF-kappa-B inhibitor alpha
P26006	ITGA3	0.370861	1.32795	Integrin alpha-3;Integrin alpha-3 heavy chain;Integrin alpha-3 light chain
P26038	MSN	-0.0484479	0.176785	Moesin
P26196	DDX6	0.0307878	0.0822306	Probable ATP-dependent RNA helicase DDX6
P26232	CTNNA2	0.0600052	0.0264758	Catenin alpha-2
P26358	DNMT1	0.302344	2.32589	DNA (cytosine-5)-methyltransferase 1
P26368	U2AF2	0.0471681	0.190386	Splicing factor U2AF 65 kDa subunit
P26373	RPL13	-0.361858	0.479941	60S ribosomal protein L13
P26374	CHML	1.15551	1.20216	Rab proteins geranylgeranyltransferase component A 2
P26440	IVD	0.0702063	0.136684	Isovaleryl-CoA dehydrogenase, mitochondrial
P26447	S100A4	0.0178858	0.0208081	Protein S100-A4
P26572	MGAT1	0.150169	0.610537	Alpha-1,3-mannosyl-glycoprotein 2-beta-N-acetylglucosaminyltransferase
P26583	HMGB2	0.336892	1.14513	High mobility group protein B2
P26599	PTBP1	0.0286128	0.329557	Polypyrimidine tract-binding protein 1
P26639	TARS	0.00461388	0.0330178	Threonine--tRNA ligase, cytoplasmic
P26640	VARS	0.107107	0.72443	Valine--tRNA ligase
P26641	EEF1G	-0.0107981	0.0585394	Elongation factor 1-gamma
P26885	FKBP2	0.216167	0.37177	Peptidyl-prolyl cis-trans isomerase FKBP2
P27144	AK4	-0.0684026	0.0724822	Adenylate kinase 4, mitochondrial
P27348	YWHAQ	-0.233756	0.735766	14-3-3 protein theta
P27361	MAPK3	0.113413	0.235701	Mitogen-activated protein kinase 3
P27448	MARK3	0.229547	0.816983	MAP/microtubule affinity-regulating kinase 3
P27449	ATP6V0C	-0.346287	0.572732	V-type proton ATPase 16 kDa proteolipid subunit
P27540	ARNT	0.219688	0.142255	Aryl hydrocarbon receptor nuclear translocator
P27635	RPL10	-0.519443	0.716781	60S ribosomal protein L10
P27694	RPA1	0.108117	0.517365	Replication protein A 70 kDa DNA-binding subunit;Replication protein A 70 kDa DNA-binding subunit, N-terminally processed
P27695	APEX1	0.0893129	0.293207	DNA-(apurinic or apyrimidinic site) lyase;DNA-(apurinic or apyrimidinic site) lyase, mitochondrial
P27707	DCK	-0.039437	0.0750218	Deoxycytidine kinase
P27708	CAD	0.036972	0.172168	CAD protein;Glutamine-dependent carbamoyl-phosphate synthase;Aspartate carbamoyltransferase;Dihydroorotase
P27797	CALR	0.0617739	0.152597	Calreticulin
P27816	MAP4	0.175353	0.316647	Microtubule-associated protein 4
P27824	CANX	0.0382309	0.160097	Calnexin
P28062	PSMB8	0.00123851	0.00150396	Proteasome subunit beta type-8
P28066	PSMA5	0.0278543	0.0869714	Proteasome subunit alpha type-5
P28070	PSMB4	-0.0443179	0.165941	Proteasome subunit beta type-4
P28072	PSMB6	-0.0427666	0.488661	Proteasome subunit beta type-6
P28074	PSMB5	-0.211669	0.675365	Proteasome subunit beta type-5
P28288	ABCD3	-0.265323	0.72413	ATP-binding cassette sub-family D member 3
P28331	NDUFS1	-0.230696	0.442326	NADH-ubiquinone oxidoreductase 75 kDa subunit, mitochondrial
P28340	POLD1	-0.0435785	0.11821	DNA polymerase delta catalytic subunit
P28347	TEAD1	1.02068	1.16577	Transcriptional enhancer factor TEF-1
P28370	SMARCA1	0.0875505	0.664484	Probable global transcription activator SNF2L1
P28482	MAPK1	0.0533765	0.169231	Mitogen-activated protein kinase 1
P28702	RXRB	-0.161767	0.4776	Retinoic acid receptor RXR-beta
P28799	GRN	0.399268	0.759951	Granulins;Acrogranin;Paragranulin;Granulin-1;Granulin-2;Granulin-3;Granulin-4;Granulin-5;Granulin-6;Granulin-7
P28838	LAP3	0.171788	0.671574	Cytosol aminopeptidase
P29083	GTF2E1	0.380246	1.65412	General transcription factor IIE subunit 1
P29084	GTF2E2	0.381045	0.975811	Transcription initiation factor IIE subunit beta
P29144	TPP2	0.0658258	0.162542	Tripeptidyl-peptidase 2
P29218	IMPA1	0.0943082	0.204153	Inositol monophosphatase 1
P29317	EPHA2	0.436878	0.853084	Ephrin type-A receptor 2
P29353	SHC1	0.156284	0.310464	SHC-transforming protein 1
P29372	MPG	0.186192	0.56096	DNA-3-methyladenine glycosylase
P29401	TKT	-0.0417404	0.191798	Transketolase
P29558	RBMS1	-0.117221	0.0498035	RNA-binding motif, single-stranded-interacting protein 1
P29590	PML	-0.408476	0.199773	Protein PML
P29597	TYK2	-0.479714	1.18448	Non-receptor tyrosine-protein kinase TYK2
P29692	EEF1D	0.0390956	0.103715	Elongation factor 1-delta
P29966	MARCKS	0.622259	0.656333	Myristoylated alanine-rich C-kinase substrate
P29992;P50148	GNA11;GNAQ	0.0968024	0.290728	Guanine nucleotide-binding protein subunit alpha-11;Guanine nucleotide-binding protein G(q) subunit alpha
P30038	ALDH4A1	0.114411	1.0773	Delta-1-pyrroline-5-carboxylate dehydrogenase, mitochondrial
P30040	ERP29	0.167872	0.86631	Endoplasmic reticulum resident protein 29
P30041	PRDX6	0.00676918	0.056573	Peroxiredoxin-6
P30043	BLVRB	0.151146	0.307215	Flavin reductase (NADPH)
P30044	PRDX5	0.0193049	0.0219726	Peroxiredoxin-5, mitochondrial
P30046;A6NHG4	DDT;DDTL	0.0170301	0.0540931	D-dopachrome decarboxylase;D-dopachrome decarboxylase-like protein
P30048	PRDX3	-0.0369066	0.235883	Thioredoxin-dependent peroxide reductase, mitochondrial
P30049	ATP5D	0.325001	1.52117	ATP synthase subunit delta, mitochondrial
P30050	RPL12	-0.0956351	0.388215	60S ribosomal protein L12
P30084	ECHS1	-0.0047938	0.0102749	Enoyl-CoA hydratase, mitochondrial
P30085	CMPK1	0.183344	0.364407	UMP-CMP kinase
P30086	PEBP1	0.300421	2.28395	Phosphatidylethanolamine-binding protein 1;Hippocampal cholinergic neurostimulating peptide
P30101	PDIA3	0.0982049	0.417377	Protein disulfide-isomerase A3
P30153	PPP2R1A	-0.0718117	0.183671	Serine/threonine-protein phosphatase 2A 65 kDa regulatory subunit A alpha isoform
P30154	PPP2R1B	0.184175	0.623142	Serine/threonine-protein phosphatase 2A 65 kDa regulatory subunit A beta isoform
P30260	CDC27	0.198282	0.557679	Cell division cycle protein 27 homolog
P30307	CDC25C	0.362407	0.645084	M-phase inducer phosphatase 3
P30405	PPIF	0.0685628	0.133773	Peptidyl-prolyl cis-trans isomerase F, mitochondrial
P30408	TM4SF1	-0.0092799	0.00679482	Transmembrane 4 L6 family member 1
P30414	NKTR	-0.0966555	0.0928327	NK-tumor recognition protein;Putative peptidyl-prolyl cis-trans isomerase
P30419	NMT1	0.0837593	0.184643	Glycylpeptide N-tetradecanoyltransferase 1
P30519	HMOX2	0.209492	0.648232	Heme oxygenase 2
P30520	ADSS	0.157549	0.968584	Adenylosuccinate synthetase isozyme 2
P30533	LRPAP1	0.363956	1.05904	Alpha-2-macroglobulin receptor-associated protein
P30536	TSPO	0.50935	0.115521	Translocator protein
P30566	ADSL	0.150263	1.05797	Adenylosuccinate lyase
P30622	CLIP1	0.124301	0.279924	CAP-Gly domain-containing linker protein 1
P30626	SRI	0.304176	0.859257	Sorcin
P30711	GSTT1	0.479383	0.56603	Glutathione S-transferase theta-1
P30740	SERPINB1	0.0232976	0.032056	Leukocyte elastase inhibitor
P30825	SLC7A1	-0.261768	0.174541	High affinity cationic amino acid transporter 1
P30837	ALDH1B1	0.142996	0.644471	Aldehyde dehydrogenase X, mitochondrial
P30876	POLR2B	-0.191267	0.588467	DNA-directed RNA polymerase II subunit RPB2
P31040	SDHA	-0.0281493	0.148769	Succinate dehydrogenase [ubiquinone] flavoprotein subunit, mitochondrial
P31146	CORO1A	-0.209137	0.650066	Coronin-1A
P31150	GDI1	-0.0303485	0.0573518	Rab GDP dissociation inhibitor alpha
P31153	MAT2A	-0.176994	1.73376	S-adenosylmethionine synthase isoform type-2
P31321	PRKAR1B	0.109874	0.123222	cAMP-dependent protein kinase type I-beta regulatory subunit
P31323	PRKAR2B	-0.00447336	0.00632809	cAMP-dependent protein kinase type II-beta regulatory subunit
P31327	CPS1	0.283548	0.137017	Carbamoyl-phosphate synthase [ammonia], mitochondrial
P31350	RRM2	-0.245115	0.430613	Ribonucleoside-diphosphate reductase subunit M2
P31431	SDC4	0.880338	0.730899	Syndecan-4
P31483	TIA1	0.206624	0.673792	Nucleolysin TIA-1 isoform p40
P31689	DNAJA1	0.0384363	0.0919791	DnaJ homolog subfamily A member 1
P31749	AKT1	0.155324	0.525905	RAC-alpha serine/threonine-protein kinase
P31751	AKT2	0.0821832	0.62664	RAC-beta serine/threonine-protein kinase
P31930	UQCRC1	-0.231716	2.02016	Cytochrome b-c1 complex subunit 1, mitochondrial
P31937	HIBADH	0.0400766	0.078182	3-hydroxyisobutyrate dehydrogenase, mitochondrial
P31939	ATIC	0.0923824	0.553556	Bifunctional purine biosynthesis protein PURH;Phosphoribosylaminoimidazolecarboxamide formyltransferase;IMP cyclohydrolase
P31942	HNRNPH3	-0.306997	1.01958	Heterogeneous nuclear ribonucleoprotein H3
P31943	HNRNPH1	-0.148737	0.605563	Heterogeneous nuclear ribonucleoprotein H;Heterogeneous nuclear ribonucleoprotein H, N-terminally processed
P31946	YWHAB	-0.0593427	0.121747	14-3-3 protein beta/alpha;14-3-3 protein beta/alpha, N-terminally processed
P31947	SFN	1.78705	0.441516	14-3-3 protein sigma
P31948	STIP1	0.0836315	0.24017	Stress-induced-phosphoprotein 1
P31949	S100A11	0.0886154	0.260981	Protein S100-A11;Protein S100-A11, N-terminally processed
P32019	INPP5B	0.827937	1.27395	Type II inositol 1,4,5-trisphosphate 5-phosphatase
P32119	PRDX2	-0.0971197	0.241388	Peroxiredoxin-2
P32121	ARRB2	0.237009	0.298207	Beta-arrestin-2
P32189;Q14409	GK;GK3P	-0.834738	1.42354	Glycerol kinase;Putative glycerol kinase 3
P32321	DCTD	0.274867	0.712547	Deoxycytidylate deaminase
P32322	PYCR1	0.153396	0.788104	Pyrroline-5-carboxylate reductase 1, mitochondrial
P32456	GBP2	-0.244253	0.365295	Interferon-induced guanylate-binding protein 2
P32780	GTF2H1	0.159625	0.755658	General transcription factor IIH subunit 1
P32929	CTH	-0.00274022	0.00921154	Cystathionine gamma-lyase
P32969	RPL9	0.0686766	0.188434	60S ribosomal protein L9
P33121	ACSL1	0.406355	1.27441	Long-chain-fatty-acid--CoA ligase 1
P33176	KIF5B	0.0933838	0.465619	Kinesin-1 heavy chain
P33240	CSTF2	0.554668	1.50347	Cleavage stimulation factor subunit 2
P33316	DUT	0.437269	1.3702	Deoxyuridine 5-triphosphate nucleotidohydrolase, mitochondrial
P33527	ABCC1	0.0143356	0.0259001	Multidrug resistance-associated protein 1
P33552	CKS2	0.297794	0.595959	Cyclin-dependent kinases regulatory subunit 2
P33981	TTK	0.0931969	0.278398	Dual specificity protein kinase TTK
P33991	MCM4	-0.0592079	0.182592	DNA replication licensing factor MCM4
P33992	MCM5	-0.0509237	0.137502	DNA replication licensing factor MCM5
P33993	MCM7	-0.0897992	0.24844	DNA replication licensing factor MCM7
P34059	GALNS	-0.104435	0.179865	N-acetylgalactosamine-6-sulfatase
P34896	SHMT1	0.162827	0.412548	Serine hydroxymethyltransferase, cytosolic
P34897	SHMT2	0.179012	0.501152	Serine hydroxymethyltransferase, mitochondrial
P34913	EPHX2	0.229661	0.516054	Bifunctional epoxide hydrolase 2;Cytosolic epoxide hydrolase 2;Lipid-phosphate phosphatase
P34932	HSPA4	0.0281175	0.107599	Heat shock 70 kDa protein 4
P34949	MPI	-0.00927862	0.00910241	Mannose-6-phosphate isomerase
P35052	GPC1	-0.370342	0.877652	Glypican-1;Secreted glypican-1
P35080	PFN2	0.000425975	0.00127749	Profilin-2
P35221	CTNNA1	0.109346	0.758861	Catenin alpha-1
P35222	CTNNB1	-0.103038	0.0805857	Catenin beta-1
P35232	PHB	-0.899276	2.36863	Prohibitin
P35237	SERPINB6	0.1385	0.722884	Serpin B6
P35240	NF2	-0.313624	1.23746	Merlin
P35241	RDX	0.137397	0.603374	Radixin
P35244	RPA3	-0.0183042	0.035428	Replication protein A 14 kDa subunit
P35249	RFC4	-0.0842381	0.172963	Replication factor C subunit 4
P35250	RFC2	0.106126	0.141617	Replication factor C subunit 2
P35251	RFC1	0.201893	0.496169	Replication factor C subunit 1
P35268	RPL22	-0.526915	0.815029	60S ribosomal protein L22
P35269	GTF2F1	0.36108	1.38136	General transcription factor IIF subunit 1
P35270	SPR	-0.187834	0.57883	Sepiapterin reductase
P35568	IRS1	-0.0505454	0.110284	Insulin receptor substrate 1
P35573	AGL	0.0661653	0.183566	Glycogen debranching enzyme;4-alpha-glucanotransferase;Amylo-alpha-1,6-glucosidase
P35579	MYH9	-0.0367489	0.108989	Myosin-9
P35580	MYH10	-0.137868	0.618545	Myosin-10
P35606	COPB2	0.0160052	0.12164	Coatomer subunit beta
P35610	SOAT1	0.0223796	0.0763257	Sterol O-acyltransferase 1
P35611	ADD1	0.262598	0.775972	Alpha-adducin
P35613	BSG	0.0888653	0.425716	Basigin
P35637	FUS	0.185687	0.501446	RNA-binding protein FUS
P35658	NUP214	0.0303427	0.15148	Nuclear pore complex protein Nup214
P35659	DEK	0.143948	1.70924	Protein DEK
P35790	CHKA	-2.27412	0.62579	Choline kinase alpha
P35813	PPM1A	0.0669721	0.130862	Protein phosphatase 1A
P35914	HMGCL	0.257016	0.560789	Hydroxymethylglutaryl-CoA lyase, mitochondrial
P35998	PSMC2	0.025432	0.198878	26S protease regulatory subunit 7
P36383	GJC1	0.913336	0.587259	Gap junction gamma-1 protein
P36404	ARL2	-0.0474599	0.163533	ADP-ribosylation factor-like protein 2
P36405	ARL3	-0.0349115	0.0850294	ADP-ribosylation factor-like protein 3
P36507	MAP2K2	0.114915	0.527746	Dual specificity mitogen-activated protein kinase kinase 2
P36542	ATP5C1	-0.0426674	0.120757	ATP synthase subunit gamma, mitochondrial
P36543	ATP6V1E1	-0.218896	0.398774	V-type proton ATPase subunit E 1
P36551	CPOX	0.147391	0.809763	Oxygen-dependent coproporphyrinogen-III oxidase, mitochondrial
P36578	RPL4	-0.372443	1.51695	60S ribosomal protein L4
P36639	NUDT1	0.213159	0.609543	7,8-dihydro-8-oxoguanine triphosphatase
P36776	LONP1	-0.0744197	0.217966	Lon protease homolog, mitochondrial
P36871	PGM1	0.052735	0.11054	Phosphoglucomutase-1
P36873	PPP1CC	-0.0434996	0.0707527	Serine/threonine-protein phosphatase PP1-gamma catalytic subunit
P36915	GNL1	-0.0331713	0.0800868	Guanine nucleotide-binding protein-like 1
P36954	POLR2I	-0.120275	0.52131	DNA-directed RNA polymerase II subunit RPB9
P36957	DLST	0.0850995	0.249265	Dihydrolipoyllysine-residue succinyltransferase component of 2-oxoglutarate dehydrogenase complex, mitochondrial
P36969	GPX4	0.139491	0.415102	Phospholipid hydroperoxide glutathione peroxidase, mitochondrial
P37108	SRP14	-0.170261	0.393786	Signal recognition particle 14 kDa protein
P37198	NUP62	0.00101408	0.00154798	Nuclear pore glycoprotein p62
P37235	HPCAL1	0.319976	0.341415	Hippocalcin-like protein 1
P37268	FDFT1	1.09217	2.99315	Squalene synthase
P37275	ZEB1	0.340717	0.202545	Zinc finger E-box-binding homeobox 1
P37802	TAGLN2	-0.172644	1.17969	Transgelin-2
P37837	TALDO1	-0.00388082	0.0125483	Transaldolase
P38117	ETFB	0.0142365	0.0327044	Electron transfer flavoprotein subunit beta
P38159	RBMX	-0.723732	1.08091	RNA-binding motif protein, X chromosome;RNA-binding motif protein, X chromosome, N-terminally processed
P38432	COIL	-0.456291	1.37763	Coilin
P38435	GGCX	0.160774	0.419653	Vitamin K-dependent gamma-carboxylase
P38571	LIPA	0.099671	0.124789	Lysosomal acid lipase/cholesteryl ester hydrolase
P38606	ATP6V1A	-0.190905	1.27152	V-type proton ATPase catalytic subunit A
P38646	HSPA9	0.00598081	0.0216302	Stress-70 protein, mitochondrial
P38919	EIF4A3	-0.252376	2.00729	Eukaryotic initiation factor 4A-III;Eukaryotic initiation factor 4A-III, N-terminally processed
P39019	RPS19	-0.186949	0.441557	40S ribosomal protein S19
P39023	RPL3	-0.219851	1.34439	60S ribosomal protein L3
P39060	COL18A1	0.178667	0.197039	Collagen alpha-1(XVIII) chain;Endostatin
P39656	DDOST	-0.192477	0.230244	Dolichyl-diphosphooligosaccharide--protein glycosyltransferase 48 kDa subunit
P39687	ANP32A	0.0891298	0.150322	Acidic leucine-rich nuclear phosphoprotein 32 family member A
P39748	FEN1	0.26962	0.485959	Flap endonuclease 1
P39880	CUX1	0.517682	0.97274	Homeobox protein cut-like 1
P40121	CAPG	0.0522041	0.0484796	Macrophage-capping protein
P40123	CAP2	-0.0624193	0.164134	Adenylyl cyclase-associated protein 2
P40189	IL6ST	1.47975	1.19775	Interleukin-6 receptor subunit beta
P40222	TXLNA	0.114261	0.338746	Alpha-taxilin
P40227	CCT6A	-0.0774644	0.287163	T-complex protein 1 subunit zeta
P40425	PBX2	-0.29125	0.396183	Pre-B-cell leukemia transcription factor 2
P40429	RPL13A	-0.0533835	0.0799253	60S ribosomal protein L13a
P40616	ARL1	0.0831846	0.100242	ADP-ribosylation factor-like protein 1
P40692	MLH1	0.063474	0.120391	DNA mismatch repair protein Mlh1
P40763	STAT3	-0.0293338	0.124252	Signal transducer and activator of transcription 3
P40818	USP8	0.302992	1.04933	Ubiquitin carboxyl-terminal hydrolase 8
P40855	PEX19	0.1462	0.165616	Peroxisomal biogenesis factor 19
P40925	MDH1	-0.0265395	0.0546657	Malate dehydrogenase, cytoplasmic
P40926	MDH2	0.00706863	0.0568523	Malate dehydrogenase, mitochondrial
P40937	RFC5	-0.0703233	0.365557	Replication factor C subunit 5
P40938	RFC3	0.115232	0.386211	Replication factor C subunit 3
P40939	HADHA	0.052386	0.21371	Trifunctional enzyme subunit alpha, mitochondrial;Long-chain enoyl-CoA hydratase;Long chain 3-hydroxyacyl-CoA dehydrogenase
P41091;Q2VIR3	EIF2S3;EIF2S3L	0.055734	0.181378	Eukaryotic translation initiation factor 2 subunit 3;Putative eukaryotic translation initiation factor 2 subunit 3-like protein
P41161;P50549;P43268	ETV5;ETV1;ETV4	0.356967	0.209496	ETS translocation variant 5;ETS translocation variant 1;ETS translocation variant 4
P41208	CETN2	0.0323041	0.0493408	Centrin-2
P41214	EIF2D	0.0451323	0.19531	Eukaryotic translation initiation factor 2D
P41223	BUD31	0.192414	0.371189	Protein BUD31 homolog
P41227	NAA10	0.281792	1.94924	N-alpha-acetyltransferase 10
P41229	KDM5C	1.8116	3.07003	Lysine-specific demethylase 5C
P41236;Q6NXS1	PPP1R2;PPP1R2P3	0.3127	0.414464	Protein phosphatase inhibitor 2;Protein phosphatase inhibitor 2-like protein 3
P41240	CSK	0.298323	2.34397	Tyrosine-protein kinase CSK
P41250	GARS	-0.123252	0.719842	Glycine--tRNA ligase
P41252	IARS	-0.033109	0.113051	Isoleucine--tRNA ligase, cytoplasmic
P41440	SLC19A1	0.120792	0.0514806	Folate transporter 1
P41567	EIF1	0.06346	0.100588	Eukaryotic translation initiation factor 1
P41743	PRKCI	0.35724	1.40657	Protein kinase C iota type
P42025	ACTR1B	-0.0161661	0.0339285	Beta-centractin
P42126	ECI1	0.106457	0.185661	Enoyl-CoA delta isomerase 1, mitochondrial
P42166	TMPO	0.222066	0.872791	Lamina-associated polypeptide 2, isoform alpha;Thymopoietin;Thymopentin
P42167	TMPO	0.524694	1.63486	Lamina-associated polypeptide 2, isoforms beta/gamma;Thymopoietin;Thymopentin
P42224	STAT1	0.215263	1.26848	Signal transducer and activator of transcription 1-alpha/beta
P42226	STAT6	0.244949	1.15179	Signal transducer and activator of transcription 6
P42285	SKIV2L2	0.0512117	0.137664	Superkiller viralicidic activity 2-like 2
P42336	PIK3CA	0.295935	0.238157	Phosphatidylinositol 4,5-bisphosphate 3-kinase catalytic subunit alpha isoform
P42345	MTOR	0.0712725	0.457147	Serine/threonine-protein kinase mTOR
P42356	PI4KA	0.236448	0.532687	Phosphatidylinositol 4-kinase alpha
P42566	EPS15	0.0968781	0.214257	Epidermal growth factor receptor substrate 15
P42574	CASP3	-0.0483519	0.118222	Caspase-3;Caspase-3 subunit p17;Caspase-3 subunit p12
P42575	CASP2	-0.0688521	0.0783535	Caspase-2;Caspase-2 subunit p18;Caspase-2 subunit p13;Caspase-2 subunit p12
P42677	RPS27	-0.0936082	0.263309	40S ribosomal protein S27
P42684	ABL2	0.146374	0.611795	Abelson tyrosine-protein kinase 2
P42694	HELZ	0.100952	0.249161	Probable helicase with zinc finger domain
P42695	NCAPD3	0.370752	0.586442	Condensin-2 complex subunit D3
P42696	RBM34	-0.165735	0.600936	RNA-binding protein 34
P42704	LRPPRC	0.00555738	0.0381076	Leucine-rich PPR motif-containing protein, mitochondrial
P42765	ACAA2	0.184964	0.460588	3-ketoacyl-CoA thiolase, mitochondrial
P42766	RPL35	-0.7023	0.76076	60S ribosomal protein L35
P42785	PRCP	-0.48868	1.32313	Lysosomal Pro-X carboxypeptidase
P42858	HTT	-0.0462653	0.130799	Huntingtin
P42892	ECE1	-0.0168031	0.0286403	Endothelin-converting enzyme 1
P42898	MTHFR	0.210983	0.348813	Methylenetetrahydrofolate reductase
P43034	PAFAH1B1	0.0844046	0.577272	Platelet-activating factor acetylhydrolase IB subunit alpha
P43155	CRAT	0.104331	0.171649	Carnitine O-acetyltransferase
P43243	MATR3	0.181246	1.0104	Matrin-3
P43246	MSH2	0.126347	0.377501	DNA mismatch repair protein Msh2
P43250	GRK6	0.174846	0.457234	G protein-coupled receptor kinase 6
P43251	BTD	0.460926	0.332589	Biotinidase
P43304	GPD2	-0.0847975	0.40286	Glycerol-3-phosphate dehydrogenase, mitochondrial
P43307	SSR1	-0.0712465	0.206701	Translocon-associated protein subunit alpha
P43378	PTPN9	1.12934	0.50942	Tyrosine-protein phosphatase non-receptor type 9
P43487	RANBP1	-0.133266	0.513849	Ran-specific GTPase-activating protein
P43490	NAMPT	0.0593637	0.259802	Nicotinamide phosphoribosyltransferase
P43686	PSMC4	-0.0152334	0.0904461	26S protease regulatory subunit 6B
P43897	TSFM	0.194282	0.512972	Elongation factor Ts, mitochondrial
P45877	PPIC	0.315688	0.3958	Peptidyl-prolyl cis-trans isomerase C
P45880	VDAC2	-1.06513	2.42716	Voltage-dependent anion-selective channel protein 2
P45954	ACADSB	-0.0509847	0.238155	Short/branched chain specific acyl-CoA dehydrogenase, mitochondrial
P45973	CBX5	-0.385991	0.867182	Chromobox protein homolog 5
P45974	USP5	0.0947393	0.228405	Ubiquitin carboxyl-terminal hydrolase 5
P45983	MAPK8	-0.759893	2.08534	Mitogen-activated protein kinase 8
P45984	MAPK9	0.361519	0.870071	Mitogen-activated protein kinase 9
P45985	MAP2K4	-0.314135	1.33608	Dual specificity mitogen-activated protein kinase kinase 4
P46013	MKI67	0.165895	0.8028	Antigen KI-67
P46019	PHKA2	1.93327	0.992112	Phosphorylase b kinase regulatory subunit alpha, liver isoform
P46020	PHKA1	-0.0137183	0.0228481	Phosphorylase b kinase regulatory subunit alpha, skeletal muscle isoform
P46060	RANGAP1	0.188913	0.670863	Ran GTPase-activating protein 1
P46063	RECQL	-0.0417016	0.0835554	ATP-dependent DNA helicase Q1
P46087	NOP2	-0.219652	1.23258	Probable 28S rRNA (cytosine(4447)-C(5))-methyltransferase
P46100	ATRX	-0.169932	0.218765	Transcriptional regulator ATRX
P46108	CRK	0.1124	1.13167	Adapter molecule crk
P46109	CRKL	0.148094	0.272315	Crk-like protein
P46199	MTIF2	0.219393	0.949538	Translation initiation factor IF-2, mitochondrial
P46379	BAG6	0.0643794	0.354168	Large proline-rich protein BAG6
P46459	NSF	0.146173	0.714213	Vesicle-fusing ATPase
P46531	NOTCH1	0.480296	0.393479	Neurogenic locus notch homolog protein 1;Notch 1 extracellular truncation;Notch 1 intracellular domain
P46734	MAP2K3	0.176983	0.454324	Dual specificity mitogen-activated protein kinase kinase 3
P46736	BRCC3	-0.018624	0.0442483	Lys-63-specific deubiquitinase BRCC36
P46776	RPL27A	-0.136433	0.345134	60S ribosomal protein L27a
P46777	RPL5	0.0294113	0.0749345	60S ribosomal protein L5
P46778	RPL21	-0.367299	1.26248	60S ribosomal protein L21
P46779	RPL28	-0.619689	0.621006	60S ribosomal protein L28
P46781	RPS9	-0.192561	0.6231	40S ribosomal protein S9
P46782	RPS5	-0.158705	0.768718	40S ribosomal protein S5;40S ribosomal protein S5, N-terminally processed
P46783	RPS10	0.0997009	0.488678	40S ribosomal protein S10
P46926	GNPDA1	0.0672925	0.402752	Glucosamine-6-phosphate isomerase 1
P46934	NEDD4	-0.26513	0.961243	E3 ubiquitin-protein ligase NEDD4
P46937	YAP1	0.32862	0.894426	Transcriptional coactivator YAP1
P46939	UTRN	0.186948	0.124018	Utrophin
P46940	IQGAP1	-0.142935	0.701433	Ras GTPase-activating-like protein IQGAP1
P46976	GYG1	0.431993	0.740697	Glycogenin-1
P46977	STT3A	-0.256757	0.85357	Dolichyl-diphosphooligosaccharide--protein glycosyltransferase subunit STT3A
P47224	RABIF	0.0331383	0.0855381	Guanine nucleotide exchange factor MSS4
P47755	CAPZA2	0.00518734	0.00776382	F-actin-capping protein subunit alpha-2
P47756	CAPZB	-0.026879	0.0640056	F-actin-capping protein subunit beta
P47813;O14602	EIF1AX;EIF1AY	0.0334498	0.0460217	Eukaryotic translation initiation factor 1A, X-chromosomal;Eukaryotic translation initiation factor 1A, Y-chromosomal
P47895	ALDH1A3	0.0165037	0.0500987	Aldehyde dehydrogenase family 1 member A3
P47897	QARS	0.0036157	0.0153808	Glutamine--tRNA ligase
P47914	RPL29	-0.215055	0.240275	60S ribosomal protein L29
P47985;P0C7P4	UQCRFS1;UQCRFS1P1	-0.0856285	0.203232	Cytochrome b-c1 complex subunit Rieske, mitochondrial;Cytochrome b-c1 complex subunit 11;Putative cytochrome b-c1 complex subunit Rieske-like protein 1
P48047	ATP5O	-0.134047	0.599837	ATP synthase subunit O, mitochondrial
P48059	LIMS1	0.461759	0.939101	LIM and senescent cell antigen-like-containing domain protein 1
P48147	PREP	0.1063	0.206568	Prolyl endopeptidase
P48163	ME1	0.0117849	0.0370934	NADP-dependent malic enzyme
P48200	IREB2	0.159863	0.444146	Iron-responsive element-binding protein 2
P48382	RFX5	0.163842	0.281409	DNA-binding protein RFX5
P48426	PIP4K2A	-0.850657	1.45324	Phosphatidylinositol 5-phosphate 4-kinase type-2 alpha
P48436	SOX9	-0.380664	0.110108	Transcription factor SOX-9
P48444	ARCN1	0.0149873	0.0222684	Coatomer subunit delta
P48449	LSS	0.484994	1.08839	Lanosterol synthase
P48454	PPP3CC	0.427015	0.480821	Serine/threonine-protein phosphatase 2B catalytic subunit gamma isoform
P48506	GCLC	-0.12617	0.51054	Glutamate--cysteine ligase catalytic subunit
P48507	GCLM	0.262653	0.697843	Glutamate--cysteine ligase regulatory subunit
P48509	CD151	0.560211	0.682817	CD151 antigen
P48553	TRAPPC10	-0.254747	1.09123	Trafficking protein particle complex subunit 10
P48556	PSMD8	-0.0333875	0.22735	26S proteasome non-ATPase regulatory subunit 8
P48634	PRRC2A	0.146673	0.303112	Protein PRRC2A
P48637	GSS	-0.119504	0.393247	Glutathione synthetase
P48643	CCT5	-0.0247714	0.115948	T-complex protein 1 subunit epsilon
P48651	PTDSS1	-0.0543257	0.0908622	Phosphatidylserine synthase 1
P48723	HSPA13	0.607895	0.919261	Heat shock 70 kDa protein 13
P48729;Q8N752	CSNK1A1;CSNK1A1L	-0.07827	0.350423	Casein kinase I isoform alpha;Casein kinase I isoform alpha-like
P48730	CSNK1D	-0.0311006	0.102343	Casein kinase I isoform delta
P48735	IDH2	0.0407454	0.110201	Isocitrate dehydrogenase [NADP], mitochondrial
P48739	PITPNB	0.30204	1.17034	Phosphatidylinositol transfer protein beta isoform
P48960	CD97	0.310429	1.53141	CD97 antigen;CD97 antigen subunit alpha;CD97 antigen subunit beta
P49005	POLD2	0.148864	0.282825	DNA polymerase delta subunit 2
P49006	MARCKSL1	0.585821	1.28038	MARCKS-related protein
P49023	PXN	0.179652	0.620455	Paxillin
P49137	MAPKAPK2	0.138833	0.662366	MAP kinase-activated protein kinase 2
P49189	ALDH9A1	0.072567	0.233141	4-trimethylaminobutyraldehyde dehydrogenase
P49207	RPL34	-0.0128339	0.0114197	60S ribosomal protein L34
P49247	RPIA	0.0194721	0.0340312	Ribose-5-phosphate isomerase
P49257	LMAN1	0.0059859	0.0249834	Protein ERGIC-53
P49321	NASP	0.255536	0.664478	Nuclear autoantigenic sperm protein
P49327	FASN	0.0773462	0.308682	Fatty acid synthase;[Acyl-carrier-protein] S-acetyltransferase;[Acyl-carrier-protein] S-malonyltransferase;3-oxoacyl-[acyl-carrier-protein] synthase;3-oxoacyl-[acyl-carrier-protein] reductase;3-hydroxyacyl-[acyl-carrier-protein] dehydratase;Enoyl-[acyl-carrier-protein] reductase;Oleoyl-[acyl-carrier-protein] hydrolase
P49354	FNTA	0.0483723	0.140044	Protein farnesyltransferase/geranylgeranyltransferase type-1 subunit alpha
P49356	FNTB	0.0981096	0.0992475	Protein farnesyltransferase subunit beta
P49366	DHPS	0.121323	0.260187	Deoxyhypusine synthase
P49368	CCT3	-0.014335	0.125055	T-complex protein 1 subunit gamma
P49406	MRPL19	0.268184	0.559962	39S ribosomal protein L19, mitochondrial
P49407	ARRB1	0.151999	0.239719	Beta-arrestin-1
P49411	TUFM	0.0128155	0.0624933	Elongation factor Tu, mitochondrial
P49419	ALDH7A1	-0.0624263	0.215863	Alpha-aminoadipic semialdehyde dehydrogenase
P49427	CDC34	0.362412	1.78597	Ubiquitin-conjugating enzyme E2 R1
P49441	INPP1	0.725346	0.514057	Inositol polyphosphate 1-phosphatase
P49454	CENPF	-0.815257	1.16774	Centromere protein F
P49458	SRP9	0.0470448	0.0687123	Signal recognition particle 9 kDa protein
P49459	UBE2A	0.232421	1.07534	Ubiquitin-conjugating enzyme E2 A
P49585	PCYT1A	0.0552139	0.204819	Choline-phosphate cytidylyltransferase A
P49588	AARS	0.125323	0.455364	Alanine--tRNA ligase, cytoplasmic
P49589	CARS	-0.046229	0.151207	Cysteine--tRNA ligase, cytoplasmic
P49590	HARS2	-0.0316792	0.0500713	Probable histidine--tRNA ligase, mitochondrial
P49591	SARS	-0.00370471	0.0116619	Serine--tRNA ligase, cytoplasmic
P49593	PPM1F	0.234225	0.603491	Protein phosphatase 1F
P49642	PRIM1	0.331446	1.46429	DNA primase small subunit
P49643	PRIM2	0.23718	1.82882	DNA primase large subunit
P49662	CASP4	0.162908	1.44068	Caspase-4;Caspase-4 subunit 1;Caspase-4 subunit 2
P49711	CTCF	0.269736	0.593661	Transcriptional repressor CTCF
P49720	PSMB3	-0.0826537	0.367008	Proteasome subunit beta type-3
P49721	PSMB2	-0.409741	0.740122	Proteasome subunit beta type-2
P49736	MCM2	-0.0198599	0.104578	DNA replication licensing factor MCM2
P49748	ACADVL	0.124072	0.857712	Very long-chain specific acyl-CoA dehydrogenase, mitochondrial
P49750	YLPM1	0.125573	0.288179	YLP motif-containing protein 1
P49755	TMED10	-0.273403	0.991841	Transmembrane emp24 domain-containing protein 10
P49756	RBM25	0.0985006	0.568315	RNA-binding protein 25
P49757	NUMB	0.207057	1.09396	Protein numb homolog
P49761	CLK3	0.721207	0.757015	Dual specificity protein kinase CLK3
P49770	EIF2B2	-0.201309	1.17074	Translation initiation factor eIF-2B subunit beta
P49773	HINT1	0.147826	0.637861	Histidine triad nucleotide-binding protein 1
P49790	NUP153	-0.0151622	0.0676409	Nuclear pore complex protein Nup153
P49792	RANBP2	0.101748	0.687328	E3 SUMO-protein ligase RanBP2
P49798	RGS4	0.0217508	0.0100356	Regulator of G-protein signaling 4
P49815	TSC2	-0.130212	0.315922	Tuberin
P49821	NDUFV1	-0.273498	0.808676	NADH dehydrogenase [ubiquinone] flavoprotein 1, mitochondrial
P49840	GSK3A	0.0184256	0.027752	Glycogen synthase kinase-3 alpha
P49841	GSK3B	0.206973	0.773328	Glycogen synthase kinase-3 beta
P49848	TAF6	0.0571353	0.14993	Transcription initiation factor TFIID subunit 6
P49902	NT5C2	0.147282	0.231763	Cytosolic purine 5-nucleotidase
P49903	SEPHS1	0.106993	0.359242	Selenide, water dikinase 1
P49914	MTHFS	0.418502	0.571889	5-formyltetrahydrofolate cyclo-ligase
P49915	GMPS	0.347933	1.67286	GMP synthase [glutamine-hydrolyzing]
P49916	LIG3	-0.00347391	0.00901017	DNA ligase 3
P49917	LIG4	0.62966	1.04029	DNA ligase 4
P49959	MRE11A	0.0239779	0.145974	Double-strand break repair protein MRE11A
P50135	HNMT	0.268607	0.679215	Histamine N-methyltransferase
P50151	GNG10	-0.901791	0.427389	Guanine nucleotide-binding protein G(I)/G(S)/G(O) subunit gamma-10
P50213	IDH3A	0.169565	0.769707	Isocitrate dehydrogenase [NAD] subunit alpha, mitochondrial
P50336	PPOX	0.0652053	0.0798198	Protoporphyrinogen oxidase
P50395	GDI2	0.0294628	0.226347	Rab GDP dissociation inhibitor beta
P50402	EMD	0.217801	0.551074	Emerin
P50416	CPT1A	0.27736	0.194589	Carnitine O-palmitoyltransferase 1, liver isoform
P50440	GATM	0.32067	0.419956	Glycine amidinotransferase, mitochondrial
P50452	SERPINB8	0.114858	0.436863	Serpin B8
P50453	SERPINB9	0.295214	0.437397	Serpin B9
P50454	SERPINH1	0.0727228	0.212762	Serpin H1
P50479	PDLIM4	0.181506	0.300457	PDZ and LIM domain protein 4
P50502;Q8NFI4	ST13;ST13P5	0.169478	0.355871	Hsc70-interacting protein;Putative protein FAM10A5
P50542	PEX5	0.291873	0.986265	Peroxisomal targeting signal 1 receptor
P50548	ERF	0.0640195	0.0838055	ETS domain-containing transcription factor ERF
P50552	VASP	0.178081	1.70532	Vasodilator-stimulated phosphoprotein
P50570	DNM2	0.0462894	0.321029	Dynamin-2
P50579	METAP2	0.0783666	0.762401	Methionine aminopeptidase 2
P50583	NUDT2	0.208342	0.545359	Bis(5-nucleosyl)-tetraphosphatase [asymmetrical]
P50613	CDK7	0.264174	0.855884	Cyclin-dependent kinase 7
P50747	HLCS	0.508958	0.761619	Biotin--protein ligase;Biotin--[methylmalonyl-CoA-carboxytransferase] ligase;Biotin--[propionyl-CoA-carboxylase [ATP-hydrolyzing]] ligase;Biotin--[methylcrotonoyl-CoA-carboxylase] ligase;Biotin--[acetyl-CoA-carboxylase] ligase
P50748	KNTC1	0.116879	1.06173	Kinetochore-associated protein 1
P50750	CDK9	0.26111	1.27683	Cyclin-dependent kinase 9
P50851	LRBA	0.198156	1.04464	Lipopolysaccharide-responsive and beige-like anchor protein
P50895	BCAM	-0.0354722	0.0418233	Basal cell adhesion molecule
P50897	PPT1	0.201576	0.571748	Palmitoyl-protein thioesterase 1
P50914	RPL14	-0.204489	0.635343	60S ribosomal protein L14
P50990	CCT8	-5.40388e-05	0.000245658	T-complex protein 1 subunit theta
P50991	CCT4	-0.0874755	0.406568	T-complex protein 1 subunit delta
P50995	ANXA11	-0.205523	0.820844	Annexin A11
P51003	PAPOLA	0.254145	0.588799	Poly(A) polymerase alpha
P51114	FXR1	0.0954679	0.480081	Fragile X mental retardation syndrome-related protein 1
P51116	FXR2	0.0589345	0.214382	Fragile X mental retardation syndrome-related protein 2
P51148	RAB5C	0.0847702	0.763324	Ras-related protein Rab-5C
P51149	RAB7A	-0.0471058	0.294188	Ras-related protein Rab-7a
P51151	RAB9A	0.0907707	0.21209	Ras-related protein Rab-9A
P51153	RAB13	0.0849438	0.150053	Ras-related protein Rab-13
P51397	DAP	0.0919533	0.0663349	Death-associated protein 1
P51398	DAP3	0.110029	0.463119	28S ribosomal protein S29, mitochondrial
P51452	DUSP3	0.490818	0.770733	Dual specificity protein phosphatase 3
P51532	SMARCA4	-0.142195	0.487254	Transcription activator BRG1
P51553	IDH3G	0.0102285	0.0342419	Isocitrate dehydrogenase [NAD] subunit gamma, mitochondrial
P51570	GALK1	0.1531	0.303169	Galactokinase
P51571	SSR4	-0.270755	0.944194	Translocon-associated protein subunit delta
P51572	BCAP31	-0.21188	0.411758	B-cell receptor-associated protein 31
P51580	TPMT	0.262196	1.00096	Thiopurine S-methyltransferase
P51608	MECP2	0.216262	0.440431	Methyl-CpG-binding protein 2
P51610	HCFC1	0.158615	1.39551	Host cell factor 1;HCF N-terminal chain 1;HCF N-terminal chain 2;HCF N-terminal chain 3;HCF N-terminal chain 4;HCF N-terminal chain 5;HCF N-terminal chain 6;HCF C-terminal chain 1;HCF C-terminal chain 2;HCF C-terminal chain 3;HCF C-terminal chain 4;HCF C-terminal chain 5;HCF C-terminal chain 6
P51617	IRAK1	0.297385	0.554894	Interleukin-1 receptor-associated kinase 1
P51648	ALDH3A2	-0.0534846	0.134668	Fatty aldehyde dehydrogenase
P51649	ALDH5A1	-0.156686	0.374379	Succinate-semialdehyde dehydrogenase, mitochondrial
P51659	HSD17B4	-0.061512	0.325703	Peroxisomal multifunctional enzyme type 2;(3R)-hydroxyacyl-CoA dehydrogenase;Enoyl-CoA hydratase 2
P51665	PSMD7	-0.0301952	0.0655256	26S proteasome non-ATPase regulatory subunit 7
P51687	SUOX	0.370849	0.290195	Sulfite oxidase, mitochondrial
P51688	SGSH	-0.112965	0.35477	N-sulphoglucosamine sulphohydrolase
P51692;P42229	STAT5B;STAT5A	0.0121682	0.0218291	Signal transducer and activator of transcription 5B;Signal transducer and activator of transcription 5A
P51784	USP11	0.135255	0.625614	Ubiquitin carboxyl-terminal hydrolase 11
P51790	CLCN3	-0.53012	0.398569	H(+)/Cl(-) exchange transporter 3
P51798	CLCN7	-1.54031	0.965447	H(+)/Cl(-) exchange transporter 7
P51809	VAMP7	-0.139987	0.29216	Vesicle-associated membrane protein 7
P51812	RPS6KA3	0.153098	0.347474	Ribosomal protein S6 kinase alpha-3
P51858	HDGF	0.223729	0.903336	Hepatoma-derived growth factor
P51946	CCNH	-0.0506585	0.154654	Cyclin-H
P51948	MNAT1	0.0294533	0.0752794	CDK-activating kinase assembly factor MAT1
P51956	NEK3	1.49427	1.05675	Serine/threonine-protein kinase Nek3
P51970	NDUFA8	0.0461992	0.117878	NADH dehydrogenase [ubiquinone] 1 alpha subcomplex subunit 8
P51991	HNRNPA3	-0.510724	0.666643	Heterogeneous nuclear ribonucleoprotein A3
P52209	PGD	0.0515957	0.234571	6-phosphogluconate dehydrogenase, decarboxylating
P52272	HNRNPM	0.134265	0.588192	Heterogeneous nuclear ribonucleoprotein M
P52292	KPNA2	-0.113602	1.23994	Importin subunit alpha-1
P52294	KPNA1	-0.041406	0.117832	Importin subunit alpha-5;Importin subunit alpha-5, N-terminally processed
P52298	NCBP2	0.00539272	0.00958435	Nuclear cap-binding protein subunit 2
P52306	RAP1GDS1	0.175004	0.623158	Rap1 GTPase-GDP dissociation stimulator 1
P52434	POLR2H	-0.0680186	0.16218	DNA-directed RNA polymerases I, II, and III subunit RPABC3
P52435;Q9GZM3	POLR2J;POLR2J2	-0.0323683	0.0507528	DNA-directed RNA polymerase II subunit RPB11-a;DNA-directed RNA polymerase II subunit RPB11-b1
P52565	ARHGDIA	0.167775	0.409901	Rho GDP-dissociation inhibitor 1
P52594	AGFG1	0.221568	0.962106	Arf-GAP domain and FG repeat-containing protein 1
P52597	HNRNPF	-0.167332	0.730946	Heterogeneous nuclear ribonucleoprotein F;Heterogeneous nuclear ribonucleoprotein F, N-terminally processed
P52630	STAT2	0.103702	0.247704	Signal transducer and activator of transcription 2
P52701	MSH6	0.164318	0.605272	DNA mismatch repair protein Msh6
P52732	KIF11	0.00887807	0.025613	Kinesin-like protein KIF11
P52735	VAV2	0.102802	0.39084	Guanine nucleotide exchange factor VAV2
P52739	ZNF131	0.4502	0.38428	Zinc finger protein 131
P52747	ZNF143	0.167519	0.128664	Zinc finger protein 143
P52756	RBM5	0.326019	2.04438	RNA-binding protein 5
P52758	HRSP12	-0.172201	0.542026	Ribonuclease UK114
P52788	SMS	0.102938	0.313349	Spermine synthase
P52789	HK2	-0.895355	2.41736	Hexokinase-2
P52815	MRPL12	-0.0760034	0.15094	39S ribosomal protein L12, mitochondrial
P52888	THOP1	0.231737	0.507075	Thimet oligopeptidase
P52907	CAPZA1	0.0733007	0.396565	F-actin-capping protein subunit alpha-1
P52943	CRIP2	0.138552	0.309249	Cysteine-rich protein 2
P52948	NUP98	-0.172953	0.93094	Nuclear pore complex protein Nup98-Nup96;Nuclear pore complex protein Nup98;Nuclear pore complex protein Nup96
P53004	BLVRA	0.137735	0.234967	Biliverdin reductase A
P53007	SLC25A1	-0.832423	1.22502	Tricarboxylate transport protein, mitochondrial
P53041	PPP5C	0.0504697	0.12002	Serine/threonine-protein phosphatase 5
P53350	PLK1	-0.480204	1.93115	Serine/threonine-protein kinase PLK1
P53365	ARFIP2	0.0504354	0.078191	Arfaptin-2
P53367	ARFIP1	0.114326	0.512747	Arfaptin-1
P53384	NUBP1	-0.0862535	0.363591	Cytosolic Fe-S cluster assembly factor NUBP1
P53396	ACLY	0.119853	0.756924	ATP-citrate synthase
P53582	METAP1	-0.122325	0.436319	Methionine aminopeptidase 1
P53597	SUCLG1	0.220605	0.619439	Succinyl-CoA ligase [ADP/GDP-forming] subunit alpha, mitochondrial
P53602	MVD	0.461397	1.1612	Diphosphomevalonate decarboxylase
P53611	RABGGTB	0.147359	0.493718	Geranylgeranyl transferase type-2 subunit beta
P53618	COPB1	-0.0171502	0.0559605	Coatomer subunit beta
P53621	COPA	-0.0256348	0.141711	Coatomer subunit alpha;Xenin;Proxenin
P53634	CTSC	-0.380077	0.540898	Dipeptidyl peptidase 1;Dipeptidyl peptidase 1 exclusion domain chain;Dipeptidyl peptidase 1 heavy chain;Dipeptidyl peptidase 1 light chain
P53667	LIMK1	-0.122089	0.0609008	LIM domain kinase 1
P53677	AP3M2	0.263611	0.484333	AP-3 complex subunit mu-2
P53680	AP2S1	-0.24793	0.99813	AP-2 complex subunit sigma
P53701	HCCS	0.409294	0.7847	Cytochrome c-type heme lyase
P53794	SLC5A3	-0.372675	1.09486	Sodium/myo-inositol cotransporter
P53803	POLR2K	-0.362492	0.0910547	DNA-directed RNA polymerases I, II, and III subunit RPABC4
P53985	SLC16A1	0.0806529	0.376167	Monocarboxylate transporter 1
P53990	IST1	0.340572	1.94324	IST1 homolog
P53992	SEC24C	-0.0427202	0.0941413	Protein transport protein Sec24C
P53999	SUB1	0.0638917	0.362768	Activated RNA polymerase II transcriptional coactivator p15
P54098	POLG	0.206945	0.332579	DNA polymerase subunit gamma-1
P54105	CLNS1A	0.136133	0.65046	Methylosome subunit pICln
P54132	BLM	-2.7412	1.17768	Bloom syndrome protein
P54136	RARS	0.0568008	0.194598	Arginine--tRNA ligase, cytoplasmic
P54252	ATXN3	-0.0244452	0.0370065	Ataxin-3
P54259	ATN1	-0.0730006	0.173705	Atrophin-1
P54277	PMS1	-0.26304	0.274412	PMS1 protein homolog 1
P54577	YARS	0.0877151	0.375593	Tyrosine--tRNA ligase, cytoplasmic;Tyrosine--tRNA ligase, cytoplasmic, N-terminally processed
P54578	USP14	0.100904	0.572551	Ubiquitin carboxyl-terminal hydrolase 14
P54619	PRKAG1	0.00761986	0.014465	5-AMP-activated protein kinase subunit gamma-1
P54709	ATP1B3	0.254748	0.91277	Sodium/potassium-transporting ATPase subunit beta-3
P54725	RAD23A	0.0471713	0.168602	UV excision repair protein RAD23 homolog A
P54727	RAD23B	0.176865	0.600765	UV excision repair protein RAD23 homolog B
P54760	EPHB4	1.17968	1.32688	Ephrin type-B receptor 4
P54764	EPHA4	0.431936	1.0085	Ephrin type-A receptor 4
P54802	NAGLU	-0.231915	0.206603	Alpha-N-acetylglucosaminidase;Alpha-N-acetylglucosaminidase 82 kDa form;Alpha-N-acetylglucosaminidase 77 kDa form
P54819	AK2	0.0503642	0.121804	Adenylate kinase 2, mitochondrial;Adenylate kinase 2, mitochondrial, N-terminally processed
P54886	ALDH18A1	-0.220412	1.06112	Delta-1-pyrroline-5-carboxylate synthase;Glutamate 5-kinase;Gamma-glutamyl phosphate reductase
P54920	NAPA	0.0565713	0.132157	Alpha-soluble NSF attachment protein
P55010	EIF5	0.210192	1.3842	Eukaryotic translation initiation factor 5
P55011	SLC12A2	-0.0974776	0.123712	Solute carrier family 12 member 2
P55036	PSMD4	0.096227	0.817553	26S proteasome non-ATPase regulatory subunit 4
P55039	DRG2	0.108627	0.250132	Developmentally-regulated GTP-binding protein 2
P55060	CSE1L	0.113923	0.848123	Exportin-2
P55061	TMBIM6	0.004172	0.00416366	Bax inhibitor 1
P55072	VCP	0.0433776	0.21966	Transitional endoplasmic reticulum ATPase
P55081	MFAP1	-0.0203921	0.0335514	Microfibrillar-associated protein 1
P55084	HADHB	0.0925058	0.570731	Trifunctional enzyme subunit beta, mitochondrial;3-ketoacyl-CoA thiolase
P55145	MANF	-0.0818291	0.145311	Mesencephalic astrocyte-derived neurotrophic factor
P55196	MLLT4	0.050038	0.214875	Afadin
P55199	ELL	0.163513	0.131638	RNA polymerase II elongation factor ELL
P55209	NAP1L1	0.113686	0.421705	Nucleosome assembly protein 1-like 1
P55210	CASP7	0.341084	0.490402	Caspase-7;Caspase-7 subunit p20;Caspase-7 subunit p11
P55211	CASP9	-0.475553	0.454734	Caspase-9;Caspase-9 subunit p35;Caspase-9 subunit p10
P55212	CASP6	0.276128	0.692403	Caspase-6;Caspase-6 subunit p18;Caspase-6 subunit p11
P55263	ADK	0.0663382	0.140619	Adenosine kinase
P55265	ADAR	0.176496	1.07482	Double-stranded RNA-specific adenosine deaminase
P55327	TPD52	0.0456785	0.0834729	Tumor protein D52
P55735	SEC13	0.0198059	0.0303648	Protein SEC13 homolog
P55769	NHP2L1	-0.729605	2.93633	NHP2-like protein 1;NHP2-like protein 1, N-terminally processed
P55786	NPEPPS	0.220338	0.735179	Puromycin-sensitive aminopeptidase
P55795	HNRNPH2	-0.242112	0.807118	Heterogeneous nuclear ribonucleoprotein H2
P55809	OXCT1	0.264997	0.738302	Succinyl-CoA:3-ketoacid coenzyme A transferase 1, mitochondrial
P55884	EIF3B	0.140213	0.860835	Eukaryotic translation initiation factor 3 subunit B
P55957	BID	0.0642312	0.0946741	BH3-interacting domain death agonist;BH3-interacting domain death agonist p15;BH3-interacting domain death agonist p13;BH3-interacting domain death agonist p11
P56134	ATP5J2	-0.208017	1.07349	ATP synthase subunit f, mitochondrial
P56182	RRP1	-0.35667	0.996826	Ribosomal RNA processing protein 1 homolog A
P56192	MARS	-0.241149	1.38944	Methionine--tRNA ligase, cytoplasmic
P56211	ARPP19	0.540728	0.55845	cAMP-regulated phosphoprotein 19
P56270	MAZ	0.492613	0.935556	Myc-associated zinc finger protein
P56282	POLE2	0.117007	0.262443	DNA polymerase epsilon subunit 2
P56385	ATP5I	0.125694	0.333729	ATP synthase subunit e, mitochondrial
P56524	HDAC4	0.174201	0.559767	Histone deacetylase 4
P56537	EIF6	-0.215267	0.850658	Eukaryotic translation initiation factor 6
P56545	CTBP2	0.0103861	0.0278638	C-terminal-binding protein 2
P56556	NDUFA6	0.0945206	0.14596	NADH dehydrogenase [ubiquinone] 1 alpha subcomplex subunit 6
P56559	ARL4C	-0.0356903	0.100134	ADP-ribosylation factor-like protein 4C
P56589	PEX3	0.119858	0.312317	Peroxisomal biogenesis factor 3
P56937	HSD17B7	0.155224	0.294648	3-keto-steroid reductase
P56945	BCAR1	0.108827	0.259333	Breast cancer anti-estrogen resistance protein 1
P56962	STX17	1.04843	0.640462	Syntaxin-17
P57076	C21orf59	0.45559	1.1688	UPF0769 protein C21orf59
P57081	WDR4	0.0501296	0.0993928	tRNA (guanine-N(7)-)-methyltransferase non-catalytic subunit WDR4
P57088	TMEM33	-0.0187028	0.045523	Transmembrane protein 33
P57105	SYNJ2BP	0.479746	0.328863	Synaptojanin-2-binding protein
P57678	GEMIN4	-0.0607999	0.107678	Gem-associated protein 4
P57737	CORO7	0.10003	0.190073	Coronin-7
P57740	NUP107	-0.136656	0.304871	Nuclear pore complex protein Nup107
P57772	EEFSEC	0.172623	0.593341	Selenocysteine-specific elongation factor
P58004	SESN2	0.882523	0.223469	Sestrin-2
P58317	ZNF121	1.73377	1.28443	Zinc finger protein 121
P58335	ANTXR2	0.277327	0.360693	Anthrax toxin receptor 2
P58546	MTPN	0.0654634	0.11583	Myotrophin
P59998	ARPC4	0.0625636	0.291525	Actin-related protein 2/3 complex subunit 4
P60033	CD81	-1.96975	1.12206	CD81 antigen
P60174	TPI1	-0.0406354	0.153909	Triosephosphate isomerase
P60228	EIF3E	-0.0101757	0.0365756	Eukaryotic translation initiation factor 3 subunit E
P60468	SEC61B	0.0644042	0.0833581	Protein transport protein Sec61 subunit beta
P60510	PPP4C	-0.0289179	0.0608143	Serine/threonine-protein phosphatase 4 catalytic subunit
P60520	GABARAPL2	0.762401	1.93604	Gamma-aminobutyric acid receptor-associated protein-like 2
P60602	ROMO1	-1.52309	0.60426	Reactive oxygen species modulator 1
P60604	UBE2G2	-0.0074838	0.00748628	Ubiquitin-conjugating enzyme E2 G2
P60660	MYL6	-0.291669	0.969101	Myosin light polypeptide 6
P60709	ACTB	0.0399761	0.0915381	Actin, cytoplasmic 1;Actin, cytoplasmic 1, N-terminally processed
P60842	EIF4A1	-0.00966009	0.0448498	Eukaryotic initiation factor 4A-I
P60866	RPS20	-0.0909392	0.154527	40S ribosomal protein S20
P60891	PRPS1	0.0814451	0.447596	Ribose-phosphate pyrophosphokinase 1
P60900	PSMA6	-0.0831668	0.394566	Proteasome subunit alpha type-6
P60903	S100A10	-1.06087	1.22909	Protein S100-A10
P60953	CDC42	0.348144	1.29659	Cell division control protein 42 homolog
P60981	DSTN	0.0781943	0.200923	Destrin
P60983	GMFB	-0.137831	0.614473	Glia maturation factor beta
P61006	RAB8A	0.0350507	0.0736011	Ras-related protein Rab-8A
P61009	SPCS3	-0.200038	0.469127	Signal peptidase complex subunit 3
P61011	SRP54	0.0727437	0.220753	Signal recognition particle 54 kDa protein
P61019	RAB2A	0.120676	0.460137	Ras-related protein Rab-2A
P61020	RAB5B	0.377927	0.403262	Ras-related protein Rab-5B
P61024	CKS1B	0.293928	0.471941	Cyclin-dependent kinases regulatory subunit 1
P61026	RAB10	-0.0556113	0.10768	Ras-related protein Rab-10
P61081	UBE2M	0.114103	0.663669	NEDD8-conjugating enzyme Ubc12
P61086	UBE2K	0.390181	0.693309	Ubiquitin-conjugating enzyme E2 K
P61088;Q5JXB2	UBE2N;UBE2NL	0.105645	0.4385	Ubiquitin-conjugating enzyme E2 N;Putative ubiquitin-conjugating enzyme E2 N-like
P61106	RAB14	-0.00282733	0.00961596	Ras-related protein Rab-14
P61158	ACTR3	-0.17083	1.31486	Actin-related protein 3
P61160	ACTR2	-0.116193	0.403792	Actin-related protein 2
P61163	ACTR1A	-0.265437	0.759541	Alpha-centractin
P61165	TMEM258	-0.612067	0.984429	Transmembrane protein 258
P61201	COPS2	-0.064422	0.134537	COP9 signalosome complex subunit 2
P61221	ABCE1	-0.0196756	0.153077	ATP-binding cassette sub-family E member 1
P61224;A6NIZ1	RAP1B	-0.027146	0.130043	Ras-related protein Rap-1b;Ras-related protein Rap-1b-like protein
P61225	RAP2B	-0.250112	0.903224	Ras-related protein Rap-2b
P61244	MAX	0.120365	0.106026	Protein max
P61247	RPS3A	-0.199029	2.31662	40S ribosomal protein S3a
P61254	RPL26	-0.232593	0.27719	60S ribosomal protein L26
P61289	PSME3	0.0101986	0.0174523	Proteasome activator complex subunit 3
P61313	RPL15	-0.088925	0.148101	60S ribosomal protein L15
P61326	MAGOH	-2.40989	1.86117	Protein mago nashi homolog
P61353	RPL27	-0.262576	0.505254	60S ribosomal protein L27
P61421	ATP6V0D1	-0.39967	1.53599	V-type proton ATPase subunit d 1
P61457	PCBD1	0.036253	0.0787341	Pterin-4-alpha-carbinolamine dehydratase
P61513	RPL37A	-0.0680764	0.0907896	60S ribosomal protein L37a
P61586	RHOA	-0.0333964	0.0556676	Transforming protein RhoA
P61599	NAA20	-0.0322437	0.0802228	N-alpha-acetyltransferase 20
P61604	HSPE1	0.291653	0.490619	10 kDa heat shock protein, mitochondrial
P61619	SEC61A1	0.0219599	0.0304598	Protein transport protein Sec61 subunit alpha isoform 1
P61758	VBP1	0.21492	0.617194	Prefoldin subunit 3
P61764	STXBP1	-0.0896269	0.343836	Syntaxin-binding protein 1
P61769	B2M	-0.107386	0.184194	Beta-2-microglobulin;Beta-2-microglobulin form pI 5.3
P61803	DAD1	-0.304644	0.854011	Dolichyl-diphosphooligosaccharide--protein glycosyltransferase subunit DAD1
P61916	NPC2	-0.00304031	0.00360846	Epididymal secretory protein E1
P61923	COPZ1	0.207903	0.553097	Coatomer subunit zeta-1
P61956	SUMO2	0.0426464	0.0402454	Small ubiquitin-related modifier 2
P61960	UFM1	0.187356	0.246258	Ubiquitin-fold modifier 1
P61962	DCAF7	0.0368576	0.0494669	DDB1- and CUL4-associated factor 7
P61964	WDR5	-0.114543	0.463458	WD repeat-containing protein 5
P61966	AP1S1	-0.183346	0.481058	AP-1 complex subunit sigma-1A
P61970	NUTF2	-0.233093	1.00216	Nuclear transport factor 2
P61978	HNRNPK	-0.200996	1.17136	Heterogeneous nuclear ribonucleoprotein K
P61981	YWHAG	0.064298	0.156946	14-3-3 protein gamma;14-3-3 protein gamma, N-terminally processed
P62070	RRAS2	-0.333194	1.274	Ras-related protein R-Ras2
P62072	TIMM10	-1.08514	0.334637	Mitochondrial import inner membrane translocase subunit Tim10
P62081	RPS7	-0.221947	0.409165	40S ribosomal protein S7
P62136	PPP1CA	-0.0446758	0.107417	Serine/threonine-protein phosphatase PP1-alpha catalytic subunit
P62140	PPP1CB	-0.318237	0.525409	Serine/threonine-protein phosphatase PP1-beta catalytic subunit
P62166	NCS1	0.0164801	0.0200661	Neuronal calcium sensor 1
P62191	PSMC1	0.0105801	0.0421518	26S protease regulatory subunit 4
P62195	PSMC5	-0.13304	0.543495	26S protease regulatory subunit 8
P62241	RPS8	-0.375469	1.87839	40S ribosomal protein S8
P62244	RPS15A	-0.105118	0.196724	40S ribosomal protein S15a
P62249	RPS16	-0.297946	1.0223	40S ribosomal protein S16
P62253	UBE2G1	0.196109	0.246185	Ubiquitin-conjugating enzyme E2 G1;Ubiquitin-conjugating enzyme E2 G1, N-terminally processed
P62256	UBE2H	0.346324	1.58595	Ubiquitin-conjugating enzyme E2 H
P62258	YWHAE	-0.204499	1.08149	14-3-3 protein epsilon
P62263	RPS14	0.0873305	0.320624	40S ribosomal protein S14
P62266	RPS23	0.0719763	0.189345	40S ribosomal protein S23
P62269	RPS18	-0.237398	0.838029	40S ribosomal protein S18
P62273	RPS29	-0.0721989	0.106151	40S ribosomal protein S29
P62277	RPS13	-0.0342191	0.0469251	40S ribosomal protein S13
P62280	RPS11	-0.367528	1.84483	40S ribosomal protein S11
P62304	SNRPE	-0.0694555	0.14619	Small nuclear ribonucleoprotein E
P62306	SNRPF	-0.119446	0.145783	Small nuclear ribonucleoprotein F
P62310	LSM3	-0.420682	0.900192	U6 snRNA-associated Sm-like protein LSm3
P62312	LSM6	-0.158042	0.174957	U6 snRNA-associated Sm-like protein LSm6
P62314	SNRPD1	-0.28488	0.915462	Small nuclear ribonucleoprotein Sm D1
P62316	SNRPD2	-0.155795	2.20799	Small nuclear ribonucleoprotein Sm D2
P62318	SNRPD3	-0.25162	1.12018	Small nuclear ribonucleoprotein Sm D3
P62328	TMSB4X	-0.318072	0.133983	Thymosin beta-4;Hematopoietic system regulatory peptide
P62330	ARF6	0.119179	0.574521	ADP-ribosylation factor 6
P62333	PSMC6	-0.114793	0.660331	26S protease regulatory subunit 10B
P62341	SELT	-0.0833213	0.196863	Selenoprotein T
P62424	RPL7A	-0.171424	0.696467	60S ribosomal protein L7a
P62487	POLR2G	0.124079	0.112125	DNA-directed RNA polymerase II subunit RPB7
P62495	ETF1	0.299571	0.424178	Eukaryotic peptide chain release factor subunit 1
P62633	CNBP	0.311324	0.37425	Cellular nucleic acid-binding protein
P62699	YPEL5	-0.256938	2.51287	Protein yippee-like 5
P62701	RPS4X	-0.242844	1.51524	40S ribosomal protein S4, X isoform
P62714	PPP2CB	-0.106041	0.401209	Serine/threonine-protein phosphatase 2A catalytic subunit beta isoform
P62750	RPL23A	-0.0169341	0.0768744	60S ribosomal protein L23a
P62753	RPS6	-0.174126	1.08888	40S ribosomal protein S6
P62805	HIST1H4A	-0.989288	0.8839	Histone H4
P62807;Q99877;Q93079;Q5QNW6;P58876;Q99880	HIST1H2BC;HIST1H2BN;HIST1H2BH;HIST2H2BF;HIST1H2BD;HIST1H2BL	-0.926752	2.00407	Histone H2B type 1-C/E/F/G/I;Histone H2B type 1-N;Histone H2B type 1-H;Histone H2B type 2-F;Histone H2B type 1-D;Histone H2B type 1-L
P62820	RAB1A	-0.00565211	0.0164347	Ras-related protein Rab-1A
P62826	RAN	0.131317	0.59869	GTP-binding nuclear protein Ran
P62829	RPL23	-0.31916	1.25508	60S ribosomal protein L23
P62834	RAP1A	0.223068	0.48494	Ras-related protein Rap-1A
P62837	UBE2D2	0.161428	0.257787	Ubiquitin-conjugating enzyme E2 D2
P62841	RPS15	-0.41819	1.09318	40S ribosomal protein S15
P62847	RPS24	0.00882975	0.0178095	40S ribosomal protein S24
P62851	RPS25	0.0547174	0.113206	40S ribosomal protein S25
P62854;Q5JNZ5	RPS26;RPS26P11	-0.0661634	0.11628	40S ribosomal protein S26;Putative 40S ribosomal protein S26-like 1
P62857	RPS28	0.00205676	0.00407256	40S ribosomal protein S28
P62861	FAU	-0.389446	0.745813	40S ribosomal protein S30
P62873	GNB1	0.00768471	0.0143837	Guanine nucleotide-binding protein G(I)/G(S)/G(T) subunit beta-1
P62875	POLR2L	0.0827096	0.0558649	DNA-directed RNA polymerases I, II, and III subunit RPABC5
P62877	RBX1	-0.195905	0.291852	E3 ubiquitin-protein ligase RBX1;E3 ubiquitin-protein ligase RBX1, N-terminally processed
P62879	GNB2	0.080637	0.145006	Guanine nucleotide-binding protein G(I)/G(S)/G(T) subunit beta-2
P62888	RPL30	-0.208904	0.469584	60S ribosomal protein L30
Q59GN2;P62891	RPL39P5;RPL39	-0.340203	0.420409	Putative 60S ribosomal protein L39-like 5;60S ribosomal protein L39
P62899	RPL31	-0.0948111	0.13144	60S ribosomal protein L31
P62906	RPL10A	-0.180058	0.638686	60S ribosomal protein L10a
P62910	RPL32	-0.4299	0.874999	60S ribosomal protein L32
P62913	RPL11	-0.0666663	0.0906891	60S ribosomal protein L11
P62917	RPL8	-0.295888	1.19541	60S ribosomal protein L8
P62937	PPIA	0.00359472	0.0106421	Peptidyl-prolyl cis-trans isomerase A;Peptidyl-prolyl cis-trans isomerase A, N-terminally processed
P62942	FKBP1A	0.230788	0.338248	Peptidyl-prolyl cis-trans isomerase FKBP1A
P62979	RPS27A	-0.317712	1.88307	Ubiquitin-40S ribosomal protein S27a;Ubiquitin;40S ribosomal protein S27a
P62987;P0CG47;P0CG48	UBA52;UBB;UBC	-0.557057	0.288508	Ubiquitin-60S ribosomal protein L40;Ubiquitin;60S ribosomal protein L40;Polyubiquitin-B;Ubiquitin;Polyubiquitin-C;Ubiquitin
P62993	GRB2	0.0378157	0.136471	Growth factor receptor-bound protein 2
P62995	TRA2B	-0.482655	1.3961	Transformer-2 protein homolog beta
P63000;P60763	RAC1;RAC3	0.112033	0.257814	Ras-related C3 botulinum toxin substrate 1;Ras-related C3 botulinum toxin substrate 3
P63010	AP2B1	-0.086525	0.50113	AP-2 complex subunit beta
Q5JWF2;P63092	GNAS	-0.0484028	0.103855	Guanine nucleotide-binding protein G(s) subunit alpha isoforms XLas;Guanine nucleotide-binding protein G(s) subunit alpha isoforms short
P63104	YWHAZ	-0.0956446	0.249007	14-3-3 protein zeta/delta
P63146	UBE2B	-0.0342623	0.0105679	Ubiquitin-conjugating enzyme E2 B
P63151	PPP2R2A	0.120256	0.780552	Serine/threonine-protein phosphatase 2A 55 kDa regulatory subunit B alpha isoform
P63165	SUMO1	-0.167866	1.04143	Small ubiquitin-related modifier 1
P63167	DYNLL1	-0.111547	0.311622	Dynein light chain 1, cytoplasmic
P63172	DYNLT1	-0.207411	0.483306	Dynein light chain Tctex-type 1
P63173	RPL38	-0.193537	0.408071	60S ribosomal protein L38
P63208	SKP1	0.0616277	0.148962	S-phase kinase-associated protein 1
P63218	GNG5	0.224286	0.273599	Guanine nucleotide-binding protein G(I)/G(S)/G(O) subunit gamma-5
P63220	RPS21	-0.148125	0.738198	40S ribosomal protein S21
P63241;Q6IS14	EIF5A;EIF5AL1	-0.0177447	0.0313888	Eukaryotic translation initiation factor 5A-1;Eukaryotic translation initiation factor 5A-1-like
P63244	GNB2L1	-0.164279	0.738387	Guanine nucleotide-binding protein subunit beta-2-like 1;Guanine nucleotide-binding protein subunit beta-2-like 1, N-terminally processed
P63261	ACTG1	-0.256415	1.15386	Actin, cytoplasmic 2;Actin, cytoplasmic 2, N-terminally processed
P63272	SUPT4H1	-0.124849	0.131747	Transcription elongation factor SPT4
P63279	UBE2I	-0.0498206	0.240452	SUMO-conjugating enzyme UBC9
P63313	TMSB10	-0.141345	0.278928	Thymosin beta-10
P67809	YBX1	-0.00516891	0.0232986	Nuclease-sensitive element-binding protein 1
P67812	SEC11A	-0.1812	0.563005	Signal peptidase complex catalytic subunit SEC11A
P67870	CSNK2B	-0.215521	0.981676	Casein kinase II subunit beta
P67936	TPM4	-0.136999	0.201282	Tropomyosin alpha-4 chain
P68032;P68133	ACTC1;ACTA1	-0.157767	0.301986	Actin, alpha cardiac muscle 1;Actin, alpha skeletal muscle
P68036	UBE2L3	0.174737	0.350659	Ubiquitin-conjugating enzyme E2 L3
P68104;Q5VTE0	EEF1A1;EEF1A1P5	-0.0124346	0.0712118	Elongation factor 1-alpha 1;Putative elongation factor 1-alpha-like 3
P68363;P68366	TUBA1B;TUBA4A	0.00587463	0.0110802	Tubulin alpha-1B chain;Tubulin alpha-4A chain
P68371	TUBB4B	-0.0525195	0.0965911	Tubulin beta-4B chain
P68400;Q8NEV1	CSNK2A1;CSNK2A3	-0.139964	0.867479	Casein kinase II subunit alpha;Casein kinase II subunit alpha 3
P68402	PAFAH1B2	-0.078673	0.323969	Platelet-activating factor acetylhydrolase IB subunit beta
P68431;Q16695;Q6NXT2	HIST1H3A;HIST3H3;H3F3C	-1.18033	3.06525	Histone H3.1;Histone H3.1t;Histone H3.3C
P78316	NOP14	-0.392817	2.01108	Nucleolar protein 14
P78318	IGBP1	0.00481605	0.0208953	Immunoglobulin-binding protein 1
P78330	PSPH	0.0623411	0.318335	Phosphoserine phosphatase
P78332	RBM6	-1.77677	2.34082	RNA-binding protein 6
P78344	EIF4G2	0.0344028	0.115149	Eukaryotic translation initiation factor 4 gamma 2
P78345	RPP38	0.0936813	0.115496	Ribonuclease P protein subunit p38
P78346	RPP30	-0.00178083	0.00591458	Ribonuclease P protein subunit p30
P78347	GTF2I	0.0659059	0.512714	General transcription factor II-I
P78356	PIP4K2B	-0.0984109	0.376187	Phosphatidylinositol 5-phosphate 4-kinase type-2 beta
P78362	SRPK2	-0.160262	0.563368	SRSF protein kinase 2;SRSF protein kinase 2 N-terminal;SRSF protein kinase 2 C-terminal
P78368	CSNK1G2	0.0789693	0.153421	Casein kinase I isoform gamma-2
P78371	CCT2	-0.120764	0.720044	T-complex protein 1 subunit beta
P78406	RAE1	0.142587	0.488032	mRNA export factor
P78417	GSTO1	0.168616	0.743183	Glutathione S-transferase omega-1
P78527	PRKDC	0.074262	0.313144	DNA-dependent protein kinase catalytic subunit
P78536	ADAM17	0.263249	0.877631	Disintegrin and metalloproteinase domain-containing protein 17
P78537	BLOC1S1	0.39516	0.167334	Biogenesis of lysosome-related organelles complex 1 subunit 1
P78540	ARG2	0.360528	0.599499	Arginase-2, mitochondrial
P78549	NTHL1	-0.501893	0.573416	Endonuclease III-like protein 1
P78560	CRADD	0.457162	0.316019	Death domain-containing protein CRADD
P78563	ADARB1	-0.0583719	0.225251	Double-stranded RNA-specific editase 1
P80217	IFI35	-0.163799	0.15887	Interferon-induced 35 kDa protein
P80297	MT1X	0.521632	0.440861	Metallothionein-1X
P80303	NUCB2	0.162972	0.187953	Nucleobindin-2;Nesfatin-1
P82094	TMF1	0.179609	0.329572	TATA element modulatory factor
P82650	MRPS22	0.119771	1.22398	28S ribosomal protein S22, mitochondrial
P82663	MRPS25	-0.00532214	0.00990077	28S ribosomal protein S25, mitochondrial
P82664	MRPS10	0.21358	0.684352	28S ribosomal protein S10, mitochondrial
P82673	MRPS35	0.378977	1.20583	28S ribosomal protein S35, mitochondrial
P82675	MRPS5	1.56529	1.65216	28S ribosomal protein S5, mitochondrial
P82909	MRPS36	0.266131	0.310804	28S ribosomal protein S36, mitochondrial
P82912	MRPS11	0.012715	0.0275695	28S ribosomal protein S11, mitochondrial
P82930	MRPS34	0.097016	0.622558	28S ribosomal protein S34, mitochondrial
P82932	MRPS6	0.351657	0.373202	28S ribosomal protein S6, mitochondrial
P82933	MRPS9	0.110197	0.221456	28S ribosomal protein S9, mitochondrial
P82979	SARNP	-0.408976	1.43558	SAP domain-containing ribonucleoprotein
P83111	LACTB	-0.242006	0.785891	Serine beta-lactamase-like protein LACTB, mitochondrial
P83436	COG7	-0.0129	0.0134235	Conserved oligomeric Golgi complex subunit 7
P83731	RPL24	-0.242884	1.07449	60S ribosomal protein L24
P83876	TXNL4A	-0.170581	0.421885	Thioredoxin-like protein 4A
P83881	RPL36A	0.076095	0.152893	60S ribosomal protein L36a
P83916	CBX1	-0.426129	1.38188	Chromobox protein homolog 1
P84077;P61204	ARF1;ARF3	0.000980377	0.00334167	ADP-ribosylation factor 1;ADP-ribosylation factor 3
P84085	ARF5	0.205468	0.357101	ADP-ribosylation factor 5
P84090	ERH	-0.225197	0.424115	Enhancer of rudimentary homolog
P84095	RHOG	0.161641	0.582189	Rho-related GTP-binding protein RhoG
P84098	RPL19	-0.147804	0.17579	60S ribosomal protein L19
[truncated: 3,585 more rows]
