# Supplementary material for: Quantitative Proteomics Explore the Potential Targets and Action Mechanisms of Hydroxychloroquine
Source: Molecules. 2022 Aug 14;27(16):5175. doi: 10.3390/molecules27165175 (PMC9416215; doi:10.3390/molecules27165175)
Supplement: Supplementary file 1 [file molecules-27-05175-s001.zip › Table S2.xlsx]

## Sheet: Sheet1
Table S2. Biological processes enriched with the differentially regulated proteins by HCQ.
Biological processes enriched with the downregulated proteins by HCQ.
Description	GeneRatio	BgRatio	pvalue	p.adjust	qvalue
rRNA processing	22/147	228/18862	5.03969e-18	1.27706e-14	1.07531e-14
rRNA metabolic process	22/147	238/18862	1.27165e-17	1.55739e-14	1.31135e-14
ribosome biogenesis	24/147	307/18862	1.84379e-17	1.55739e-14	1.31135e-14
nucleosome assembly	18/147	145/18862	6.98798e-17	4.42689e-14	3.72754e-14
ribonucleoprotein complex biogenesis	27/147	473/18862	4.26379e-16	2.16089e-13	1.81952e-13
Biological processes enriched with the upregulated proteins by HCQ.
Description	GeneRatio	BgRatio	pvalue	p.adjust	qvalue
regulation of double-strand break repair via homologous recombination	5/95	47/18862	3.7816e-06	0.00588252	0.00522834
cellular metabolic process	77/95	11204/18862	5.40176e-06	0.00588252	0.00522834
regulation of DNA recombination	6/95	104/18862	1.41947e-05	0.00906842	0.00805994
cellular macromolecule metabolic process	62/95	8227/18862	1.66546e-05	0.00906842	0.00805994
protein modification by small protein conjugation	16/95	958/18862	2.18188e-05	0.00950429	0.00844734
