# Supplementary material for: Quantitative Proteomics Explore the Potential Targets and Action Mechanisms of Hydroxychloroquine
Source: Molecules. 2022 Aug 14;27(16):5175. doi: 10.3390/molecules27165175 (PMC9416215; doi:10.3390/molecules27165175)
Supplement: Supplementary file 1 [file molecules-27-05175-s001.zip › Table S3.xlsx]

## Sheet: Sheet1
Table S3. Reactome pathways of the differentially regulated proteins by HCQ.
Description	setSize	enrichmentScore	NES	pvalue	p.adjust	qvalues
Metabolism of steroids	60	0.560059	1.69581	0.00154083	0.0438245	0.0384425
GPCR downstream signalling	84	0.52599	1.66249	0.00442478	0.0476537	0.0418015
rRNA processing	186	-0.591792	-2.3704	0.00429184	0.047077	0.0412957
Selective autophagy	54	-0.536193	-1.74742	0.00280112	0.0438245	0.0384425
Macroautophagy	90	-0.525092	-1.88488	0.00311526	0.0438245	0.0384425
Autophagy	97	-0.514265	-1.8713	0.00320513	0.0438245	0.0384425
