# Supplementary material for: Quantitative Proteomics Explore the Potential Targets and Action Mechanisms of Hydroxychloroquine
Source: Molecules. 2022 Aug 14;27(16):5175. doi: 10.3390/molecules27165175 (PMC9416215; doi:10.3390/molecules27165175)
Supplement: Supplementary file 1 [file molecules-27-05175-s001.zip › Table S4.xlsx]

## Sheet: Sheet1
Table S4. The proteins exhibiting significantly increased thermal shifts after HCQ treatment.
ID	△Tm	pVal	SYMBOL
P16083	12.1336	5.3e-06	NQO2
P00390	5.819	0.0108825	GSR
Q8NEW0	4.97162	0.0021858	SLC30A7
Q96ND0	4.95657	0.00268405	FAM210A
Q15154	4.71293	0.00194329	PCM1
Q13185	4.67343	0.00190046	CBX3
Q9C004	4.45679	0.0472568	SPRY4
Q16881	4.36824	0.00548835	TXNRD1
O75312	4.30979	0.0194282	ZPR1
Q8NE00	3.7995	0.0335842	TMEM104
Q99547	3.74724	0.000591571	MPHOSPH6
Q99598	3.72527	0.0279064	TSNAX
Q96L92	3.62742	6.04e-05	SNX27
Q92520	2.85825	0.000156405	FAM3C
P29083	2.43466	0.0400747	GTF2E1
P52732	2.38127	0.00575816	KIF11
O15355	2.33817	0.0362723	PPM1G
P86791	2.29275	0.0278149	CCZ1
P86791	2.29275	0.0278149	CCZ1B
O14907	2.27359	0.0171813	TAX1BP3
P43490	2.14382	0.00114994	NAMPT
Q8N6T3	1.9892	0.0107056	ARFGAP1
Q15233	1.89952	0.0230991	NONO
Q14320	1.73101	0.0469037	FAM50A
P49189	1.64124	0.0360632	ALDH9A1
O15228	1.61532	0.0317662	GNPAT
Q15436	1.41975	0.0274411	SEC23A
O15084	1.34376	0.0272439	ANKRD28
Q9UHX1	1.33965	0.00356517	PUF60
Q08752	1.2847	0.0180202	PPID
O43396	1.18834	0.0467436	TXNL1
O43447	1.06575	0.00436116	PPIH
O15439	1.03036	0.0456269	ABCC4
P33991	1.02538	0.0270694	MCM4
